# Supplementary material for: Exploring a blue-light-sensing transcription factor to double the peak productivity of oil in Nannochloropsis oceanica
Source: Nat Commun. 2022 Mar 29;13:1664. doi: 10.1038/s41467-022-29337-x (PMC8964759; doi:10.1038/s41467-022-29337-x)
Supplement: Supplementary file 4 — Supplementary Data 1 [file 41467_2022_29337_MOESM4_ESM.xlsx]

## Sheet: Sheet1
N-depletion induced TFs and their putative LRGs in N. oceanica
TF and their LRGs	Gene ID	TF type1 and NR annotation of LRGs	FPKM value N+ 3 h	FPKM value N- 3 h	FPKM value N+ 4 h	FPKM value N- 4 h	FPKM value N+ 6 h	FPKM value N- 6 h	FPKM value N+ 12 h	FPKM value N- 12 h	FPKM value N+ 24 h	FPKM value N- 24 h	FPKM value N+ 48 h	FPKM value N- 48 h	Regulation Score2
TF	g77	transcription factor bZIP	229.309	208.725	228.28	214.846	197.748	164.846	90.8225	62.1015	235.665	188.716	212.84	170.019
LRGs	g5641	fatty acid elongase	63.4948	55.5025	51.5922	43.4669	36.641	24.9701	42.6128	20.5254	94.5461	59.0845	85.6889	49.3423	0.97
	g10411	lipase	47.4514	52.6471	48.2557	53.7906	46.2979	44.2322	22.2506	17.3231	34.3557	33.9537	40.836	41.3379	0.951
	g4578	lipid-sensing domain containing protein	71.1577	66.2695	71.9232	61.9887	62.6549	51.3337	28.1121	14.6649	58.5288	39.9341	61.4571	35.939	0.912
	g2171	phosphatidic acid phosphohydrolase	0.364872	0.139529	0.253342	0.275817	0.29506	0.475808	0.965351	13.1615	0.196425	1.18247	0.208453	0.426662	-0.89
	g6725	diacylglycerol acyltransferase type 2	41.1164	61.8943	32.4137	55.4356	22.7009	57.7619	5.78903	28.1124	14.886	85.2884	22.0686	88.6123	-0.831
	g3857	triacylglycerol lipase	11.9981	16.9898	15.4314	16.5743	21.1958	26.1577	20.4351	69.8051	12.8469	40.1723	19.36	59.7546	-0.825
	g4187	lipase	32.5623	33.82	34.946	32.7926	46.3581	71.221	526.18	927.16	69.0154	99.7205	37.5229	73.2985	-0.825
TF	g7362	transcription factor bZIP	30.1974	34.709	22.2902	24.5008	15.1999	14.8185	7.94003	7.83505	23.9446	32.1559	25.1828	38.4952
LRGs	g2727	membrane acyl-CoA binding protein	21.9312	33.0458	14.6599	25.7028	10.9667	14.9319	9.52761	13.6982	27.1009	64.3959	21.5645	64.6863	0.964
	g5786	long chain acyl-CoA synthetase	14.089	20.8657	17.3776	33.1821	23.0276	32.0296	22.2437	21.8188	25.1399	67.7975	19.2305	71.8834	0.938
	g4968	monogalactosyldiacylglycerol synthase	82.5185	68.2902	108.406	90.5731	154.842	121.819	76.9015	56.5129	143.778	68.7167	160.634	68.4775	-0.873
	g9573	beta-ketoacyl synthase	8.90551	11.1036	6.74013	11.1746	5.33546	7.26129	7.05689	7.6788	14.7163	27.1223	9.32904	20.7918	0.866
	g2077	lysophosphatidic acid acyltransferase LPAAT	7.32323	9.57545	7.46814	11.9953	11.2426	13.4671	40.9525	32.7633	35.6149	57.6271	23.5065	48.3344	0.829
TF	g8604	transcription factor AP2	63.8055	65.3797	60.0475	61.5026	63.5618	66.6858	21.6679	31.7105	48.9755	74.5041	55.5698	79.97
LRGs	g798	similar to Calcium-independent phospholipase A2-gamma	9.11182	7.38165	30.8332	20.5317	70.5388	37.3508	56.0049	18.6754	56.919	19.386	53.7108	14.4769	-0.926
	g3791	long chain acyl-CoA synthetase	130.867	120.349	96.2402	86.7113	65.7092	56.2277	29.8989	16.8803	122.193	73.5828	99.036	77.5793	-0.876
	g4950	beta-ketoacyl synthase	118.069	85.8924	133.452	98.7284	168.112	140.649	517.482	346.848	185.041	98.8391	166.207	95.3071	-0.856
	g2171	phosphatidic acid phosphohydrolase	0.364872	0.139529	0.253342	0.275817	0.29506	0.475808	0.965351	13.1615	0.196425	1.18247	0.208453	0.426662	0.821
TF	g2022	transcription factor E2F/DP	59.3073	55.7832	57.1865	56.0311	47.4018	50.8929	40.064	42.7017	57.335	75.0602	50.8972	67.0103
LRGs	g4968	monogalactosyldiacylglycerol synthase	82.5185	68.2902	108.406	90.5731	154.842	121.819	76.9015	56.5129	143.778	68.7167	160.634	68.4775	-0.963
	g9271	phosphatidate cytidylyltransferase	46.5934	46.3466	48.1443	47.7632	46.9523	50.3789	17.9478	20.0176	39.1283	45.5936	42.5761	49.2105	0.928
	g2747	delta 5 fatty acid desaturase	252.485	384.38	211.259	290.207	168.751	228.611	89.5552	99.8666	222.388	226.701	279.133	244.85	-0.923
TF	g891	transcription factor ERF	5.00789	5.07504	4.65805	5.00532	5.59532	3.91833	11.5755	6.71431	16.3532	15.7163	6.5759	14.2865
LRGs	g9819	phosphoethanolamine N-methyltransferase,putative	28.8112	28.5717	27.2089	27.4907	28.9964	33.4075	18.1472	28.5582	14.0853	13.5557	31.7364	12.0593	-0.971
	g2077	lysophosphatidic acid acyltransferase LPAAT,putative	7.32323	9.57545	7.46814	11.9953	11.2426	13.4671	40.9525	32.7633	35.6149	57.6271	23.5065	48.3344	0.895
	g8627	enoyl-[acyl-carrier-protein] reductase	13.7869	14.4031	23.4307	23.3952	29.5619	25.5716	16.1975	13.6875	20.1715	23.0141	18.3856	22.7722	0.893
TF	g9177	transcription factor bZIP	16.7864	16.8963	13.6861	13.835	13.4418	14.1756	314.981	219.948	38.8113	34.0311	24.8155	29.553
LRGs	g6721	SQD2,sulfoquinovosyltransferase,glycosyl transferase,group 1	98.5544	122.274	89.9716	110.92	69.7848	84.5255	19.6045	27.2271	53.1089	70.8981	80.5485	90.8326	-0.967
	g6596	acyl-coenzyme A thioesterase 13-like	19.6124	22.0598	22.516	26.7629	27.713	27.5166	9.04664	13.1091	18.0611	22.5721	25.1693	25.2058	-0.941
	g3356	diacylglycerol acyltransferase type 2	89.4354	108.629	68.1645	76.684	52.1543	57.9648	25.0816	39.6901	52.8568	80.337	76.7662	93.51	-0.827
TF	g6593	transcription factor bZIP	30.988	24.8095	29.0763	26.6012	32.5328	33.2396	21.6229	28.2394	29.3653	22.9676	37.2519	28.6288
LRGs	g8906	polyunsaturated fatty acid delta-5-desaturase	42.4655	43.206	28.3812	28.982	16.3677	21.9979	124.03	48.9779	36.3061	68.9738	32.6475	75.4932	-0.855
	g5786	long chain acyl-CoA synthetase	14.089	20.8657	17.3776	33.1821	23.0276	32.0296	22.2437	21.8188	25.1399	67.7975	19.2305	71.8834	-0.822
TF	g4548	transcription factor AP2	10.735	11.7428	14.5788	13.8544	18.7292	13.5781	9.64455	5.5439	13.6532	8.42706	11.0523	6.99197
LRGs	g798	similar to Calcium-independent phospholipase A2-gamma	9.11182	7.38165	30.8332	20.5317	70.5388	37.3508	56.0049	18.6754	56.919	19.386	53.7108	14.4769	0.936
	g2171	phosphatidic acid phosphohydrolase	0.364872	0.139529	0.253342	0.275817	0.29506	0.475808	0.965351	13.1615	0.196425	1.18247	0.208453	0.426662	-0.905
TF	g8021	transcription factor bZIP	54.3975	110.469	34.3073	71.7916	29.178	67.585	18.5189	44.6429	21.3952	92.2578	48.3188	136.351
LRG	g3890	glycerol-3-phosphate dehydrogenase,mitochondrial precursor	41.1538	42.7997	45.4979	46.196	45.9158	51.1331	24.1673	29.8919	28.6787	42.7761	34.9789	42.5001	0.952
TF	g5102	transcription factor bZIP	33.8597	32.4594	29.3209	27.3774	29.191	26.5878	14.3056	12.9656	24.2002	30.0991	24.367	36.4447
LRG	g7956	Fatty acid desaturase	441.515	607.841	345.066	427.081	261.533	364.497	194.786	195.817	436.763	394.469	673.456	404.197	-0.897
TF	g5466	transcription factor MYB	20.586	19.5574	20.1464	19.3231	19.1493	16.5388	9.95888	11.2649	20.2841	20.6646	26.5974	22.4745
LRG	g3356	diacylglycerol acyltransferase type 2	89.4354	108.629	68.1645	76.684	52.1543	57.9648	25.0816	39.6901	52.8568	80.337	76.7662	93.51	0.816
TF	g4406	chromatin modification-related protein vid-21	68.5362	63.9383	71.0589	69.1978	62.2265	56.1556	42.8862	33.612	60.4112	61.4815	61.5883	62.444
LRG	g2077	lysophosphatidic acid acyltransferase LPAAT,putative	7.32323	9.57545	7.46814	11.9953	11.2426	13.4671	40.9525	32.7633	35.6149	57.6271	23.5065	48.3344	0.965
TF	g950	transcription factor MYB	18.4172	18.3108	14.9877	15.8439	13.3551	14.3069	292.999	181.938	41.0379	30.0042	29.2642	28.2325
LRG	g3356	diacylglycerol acyltransferase type 2	89.4354	108.629	68.1645	76.684	52.1543	57.9648	25.0816	39.6901	52.8568	80.337	76.7662	93.51	-0.985
TF	g6812	transcription factor E2F/DP	87.1426	92.5814	105.876	116.779	95.0146	96.7085	29.1871	28.894	43.4821	35.3802	74.6366	30.9083
LRG	g4968	monogalactosyldiacylglycerol synthase	82.5185	68.2902	108.406	90.5731	154.842	121.819	76.9015	56.5129	143.778	68.7167	160.634	68.4775	0.881
TF	g1931	transcription factor bZIP	84.2147	78.4681	93.6071	85.6995	92.8768	79.2809	83.0367	52.6126	122.906	95.8398	116.573	99.8388
LRG	g5051	cholinephosphate cytidylyltransferase B putative	89.7722	79.6032	82.6885	77.9662	82.3779	92.5512	60.1615	75.7483	80.5549	90.4044	101.556	93.4795	-0.869
TF	g1955	transcription factor MYB	68.4912	54.0219	67.0155	58.2477	67.8123	58.7466	37.7022	28.3189	64.2927	46.134	74.5044	57.225
LRG	g3356	diacylglycerol acyltransferase type 2	89.4354	108.629	68.1645	76.684	52.1543	57.9648	25.0816	39.6901	52.8568	80.337	76.7662	93.51	-0.863
1 TF types were represented by abbreviation, such as bZIP (basic leucine zipper), AP2 (APETALA2), E2F/DP (E2 factor/differentiation regulated transcription factor protein), ERF (ethylene-responsive factor) and MYB (myeloblastosis).
2 ‘+’ indicates positive correlation, ‘-’ indicates negative correlation.
