# Supplementary material for: Exploring a blue-light-sensing transcription factor to double the peak productivity of oil in Nannochloropsis oceanica
Source: Nat Commun. 2022 Mar 29;13:1664. doi: 10.1038/s41467-022-29337-x (PMC8964759; doi:10.1038/s41467-022-29337-x)
Supplement: Supplementary file 5 — Supplementary Data 2 [file 41467_2022_29337_MOESM5_ESM.xlsx]

## Sheet: Sheet1
Primers used in the genetic manipulation of NobZIP77 and NoDGAT2B
Primer	Sequence (5’ to 3’)	Use
g77-full-for	ATGGAAGGGCTAGGACAGC	NobZIP77 full length cloning
g77-full-rev	CTATCCCTTCAAATGCATCC
2B-full-for	ATGGCCACAACCTCGTCGC	NoDGAT2B full length cloning
2B -full-rev	CTACCACAACTCCAACTTCGCCCCCT
g77-RNAi-for	GAATTCCTCCAGTCTTTGGCTTCTCCAG	NobZIP77 RNAi vector construction
g77-RNAi-rev long	TCTAGACACCAACAGTAGCAGCACCAGC
g77-RNAi-rev short	TCTAGATCCAGTCGTTGCTGCTGTTGAAG
2B-RNAi-for	CGGAATTCTTGGGTTTCGCCCTGTA	NoDGAT2B RNAi vector construction
2B-RNAi-rev long	GCTCTAGAGCCCGAAGATATACCTATTGACCATC
2B-RNAi-rev short	GCTCTAGATTCCCCATAGGCAGCACGC
g77-over-for	GGAATTCCATATGATGGAAGGGCTAGGACAGCCGG	NobZIP77 overexpression vector construction
g77-over-rev	CGCGGATCCGGCAGCGTCGGGTC
2B-over-for	ACGCGTCGACATGACGCAGGTCTAT	NoDGAT2B overexpression vector construction
2B-over-rev	CGGGATCCCTTAATAAGCAGCTTCTTGTC
ble-F	CCAAGTTGACCAGTGCCGTTC	NobZIP77 and NoDGAT2B RNAi line identification
ble-R	TCAGTCCTGCTCCTCGGC
Notub-for	ATACGCCTTGACACACAAAGCACCT	NobZIP77 overexpression line identification
g77-rev	CTCCCATTCCTCCTCCATTGTTCAC
Notub-for	ATACGCCTTGACACACAAAGCACCT	NoDGAT2B overexpression line identification
2B-rev	TCATAAGATTCCCCATAGGCAGCAC
Actin for	GACGGCACCAAGGTCAAAAT	qRT-PCR identification of β-Actin
Actin rev	ACGACGTGGAAGAGGAGGAA
g77for-qPCR	TTCTGCTGCTCCTGCTATCCTTCCG	qRT-PCR identification of NobZIP77
g77rev-qPCR	CCTGACTGCTGGAACTGCTGCTGC
2B for-qPCR	ATGAAGGCGTGTGGTGGATTGTAAG	qRT-PCR identification of NoDGAT2B
2B rev-qPCR	GTCGAGGTACTGCTTCGCCACG
g2171 for-qPCR	ACGGACCTTCACGAGCCTCACTGCC	qRT-PCR identification of g2171
g2171 rev-qPCR	CATACATACCCGCACCGCAGCCAC
g3857 for-qPCR	CAGCAGGCACAACAAGAGCAGCAG	qRT-PCR identification of g3857
g3857 rev-qPCR	CTCAAGGAGAAGGGTTGCGATGTGC
g4187 for-qPCR	AACGAGTGCTTTTGCTGCGGCGG	qRT-PCR identification of g4187
g4187 rev-qPCR	CACTCGGGGAGGACGATGGGGCTAC
g4578 for-qPCR	TATAATGACTCGCCGGTCGC	qRT-PCR identification of g4578
g4578 rev-qPCR	GCCCCCTCCAAAGACCTTAC
g5641 for-qPCR	TGGAATTTCTTCCTGGCCGT	qRT-PCR identification of g5641
g5641 rev-qPCR	CCAATGCAAGAAGATGGGCG
g10041 for-qPCR	TGGCTTGGTTGAATCCCCTC	qRT-PCR identification of g10041
g10041 rev-qPCR	TGATACGGTGCCCTTTCCAC
g77-Cas9-for	CGACACCGTCTGATGAGTCCGTGAGGACGAAACGAGTAAGCTCGTCACGGTGGTGAACAATGGAGGG	NobZIP77 gRNA preparation
g77- Cas9 -rev	AAACCCTCCATTGTTCACCACCGTGACGAGCTTACTCGTTTCGTCCTCACGGACTCATCAGACGGTG
g77-Cas9-DNA-for	TATCCTTCCGCAAGAGGCTTATGTC	NobZIP77 knockout line identification
g77-Cas9-DNA-rev	CCCGCCTTTCCACTTTCTGCT
g6725-P-in fusion-for	CCAAGCTGGCGCGCCAAGCTTGAAAGCGAGTAGAGTGAGTGAAGC	NoDGAT2B promoter cloning
g6725-P-in fusion-rev	ACGTAACATGTCGACGGTACCATTAACATAGCGTGCCGAGGG
g6725-Cas9-for	CGAGGACATCTGATGAGTCCGTGAGGACGAAACGAGTAAGCTCGTCATGTCCGCAGCGCAATGGCGG	NoDGAT2B gRNA preparation
g6725-Cas9-rev	AAACCGCCATTGCGCTGCGGACATGACGAGCTTACTCGTTTCGTCCTCACGGACTCATCAGATGTCC
g6725-Cas9-DNA-for	TGCGAATGGATAAAAACAGAAAGCG	NoDGAT2B knockout line identification
g6725-Cas9-DNA-rev	GCCATTGCGCTGCGGACAT
pXJ545-infusion-for	CAGTGGTGGTGGTGGAAGCTTGAAAGCGAGTAGAGTGAGTGAAGCTG	The control vector construction of GFP reporter system
pXJ545-infusion-rev	CTCGCCCTTGGCCATGGTACCATTAACATAGCGTGCCGAGGGT
pXJ545-val-for	GCAAAAAACCCCTCAAGACCCG	The identification of control vector in reporter system
pXJ545-val-rev	CATCACCATCGTCACACCGTCTCT
pXJ546-infusion-for	CCACTACCCTGAGCTGAGCTCCTACTCCTTTTATACGCCTTGACACAC	The reporter vector construction of GFP reporter system
pXJ546-infusion-rev	GTATAAAAGGAGTAGGAGCTCGTCACCCTGATGGTATCGCTTCT
pXJ546-val-for	CTGCTGCTTCTTCCTTCCATCCGTG	The identification of reporter vector in reporter system
pXJ546-val-rev	CAAAGACTGGAGGAGGGGGGGAAG
Actin-for-ChIP	TTGGCGGGCTAAGACATTC	ChIP-qPCR identification of β-Actin
Actin-rev-ChIP	CGCCGTGCTCAAAGAAATG
2B-for-ChIP	CTTCATCTTGACAATCCCACC	ChIP-qPCR identification of NoDGAT2B
2B-rev-ChIP	ACATAGCGTGCCGAGGG
