# Supplementary material for: Exploring a blue-light-sensing transcription factor to double the peak productivity of oil in Nannochloropsis oceanica
Source: Nat Commun. 2022 Mar 29;13:1664. doi: 10.1038/s41467-022-29337-x (PMC8964759; doi:10.1038/s41467-022-29337-x)
Supplement: Supplementary file 6 — Supplementary Data 3 [file 41467_2022_29337_MOESM6_ESM.xlsx]

## Sheet: Sheet1
Primers used in the EMSA assays
Primer	Sequence (5’ to 3’)
g5641-for EMSA-F1	TGGATTGATGGACGTGGAAGCAGCTGGATTGATGGACGTGGAAGCAGC
g5641-for EMSA-R1	GCTGCTTCCACGTCCATCAATCCAGCTGCTTCCACGTCCATCAATCCA
g10411-for EMSA-F1	TCCAACACGTCGGCCTCCCAAACGCAATTTTGAGGCATGGACGTGGAAAGGG
g10411-for EMSA-R1	CCCTTTCCACGTCCATGCCTCAAAATTGCGTTTGGGAGGCCGACGTGTTGGA
g2171-for EMSA-F1	ACCGCTCCTTACGTGGTTAACATCACCGCTCCTTACGTGGTTAACATC
g2171-for EMSA-R1	GATGTTAACCACGTAAGGAGCGGTGATGTTAACCACGTAAGGAGCGGT
g3857-for EMSA-F1	TGGGCTCGGACGCGACGCGGGCTTTGGGCTCGGACGCGACGCGGGCTT
g3857-for EMSA-R1	AAGCCCGCGTCGCGTCCGAGCCCAAAGCCCGCGTCGCGTCCGAGCCCA
g9477-for EMSA-F1	TTCGATAAATGGGGCCGATAAGTGAGGGAAGATGATTTGAGTAAAGTA
g9477-for EMSA-R1	TACTTTACTCAAATCATCTTCCCTCACTTATCGGCCCCATTTATCGAA
g4867-for EMSA-F1	TGTGGGGCCTCAGATAAAGGTGCGGCACGTAGGGAGAGACATTG
g4867-for EMSA-R1	CAATGTCTCTCCCTACGTGCCGCACCTTTATCTGAGGCCCCACA
g6725-for EMSA-F2	TATGCTCACGTGCGCACACGTACCCCACTATGCTCACGTGCGCACACGTACCCCAC
g6725-for EMSA-R2	GTGGGGTACGTGTGCGCACGTGAGCATAGTGGGGTACGTGTGCGCACGTGAGCATA
