# Supplementary material for: Exploring a blue-light-sensing transcription factor to double the peak productivity of oil in Nannochloropsis oceanica
Source: Nat Commun. 2022 Mar 29;13:1664. doi: 10.1038/s41467-022-29337-x (PMC8964759; doi:10.1038/s41467-022-29337-x)
Supplement: Supplementary file 8 — Source Data [file 41467_2022_29337_MOESM8_ESM.zip]

Archive with 51 entries (50 files):
- Source Data-NCOMMS-20-28862D/
- Source Data-NCOMMS-20-28862D/Figure 1A.xlsx
- Source Data-NCOMMS-20-28862D/Figure 1C-Supplementary Figure 4C-TAG content.xlsx
- Source Data-NCOMMS-20-28862D/Figure 1C-Supplementary Figure 4D-TAG yield.xlsx
- Source Data-NCOMMS-20-28862D/Figure 1D-Supplementary Figure 6B-TAG content.xlsx
- Source Data-NCOMMS-20-28862D/Figure 1D-Supplementary Figure 6C-TAG yield.xlsx
- Source Data-NCOMMS-20-28862D/Figure 2A.xlsx
- Source Data-NCOMMS-20-28862D/Figure 2B-uncropped and unprocecessed scan.xlsx
- Source Data-NCOMMS-20-28862D/Figure 2C.xlsx
- Source Data-NCOMMS-20-28862D/Figure 2D.xlsx
- Source Data-NCOMMS-20-28862D/Figure 2E.xlsx
- Source Data-NCOMMS-20-28862D/Figure 2F.xlsx
- Source Data-NCOMMS-20-28862D/Figure 2G-Supplementary Figure 12B.xlsx
- Source Data-NCOMMS-20-28862D/Figure 2H-Supplementary Figure 14B.xlsx
- Source Data-NCOMMS-20-28862D/Figure 2I-Supplementary Figure 16B.xlsx
- Source Data-NCOMMS-20-28862D/Figure 3A.xlsx
- Source Data-NCOMMS-20-28862D/Figure 3C.xlsx
- Source Data-NCOMMS-20-28862D/Figure 3D.xlsx
- Source Data-NCOMMS-20-28862D/Figure 3E.xlsx
- Source Data-NCOMMS-20-28862D/Figure 3F.xlsx
- Source Data-NCOMMS-20-28862D/Figure 4C.xlsx
- Source Data-NCOMMS-20-28862D/Figure 5-Supplementary Figure 20-TAG yield.xlsx
- Source Data-NCOMMS-20-28862D/Figure 6B.xlsx
- Source Data-NCOMMS-20-28862D/Figure 6C.xlsx
- Source Data-NCOMMS-20-28862D/Supplementary Figure 12A.xlsx
- Source Data-NCOMMS-20-28862D/Supplementary Figure 12C.xlsx
- Source Data-NCOMMS-20-28862D/Supplementary Figure 12D.xlsx
- Source Data-NCOMMS-20-28862D/Supplementary Figure 14A.xlsx
- Source Data-NCOMMS-20-28862D/Supplementary Figure 14C.xlsx
- Source Data-NCOMMS-20-28862D/Supplementary Figure 14D.xlsx
- Source Data-NCOMMS-20-28862D/Supplementary Figure 14E.xlsx
- Source Data-NCOMMS-20-28862D/Supplementary Figure 16A.xlsx
- Source Data-NCOMMS-20-28862D/Supplementary Figure 16C.xlsx
- Source Data-NCOMMS-20-28862D/Supplementary Figure 16D.xlsx
- Source Data-NCOMMS-20-28862D/Supplementary Figure 16E.xlsx
- Source Data-NCOMMS-20-28862D/Supplementary Figure 19-uncropped and unprocecessed scan.xlsx
- Source Data-NCOMMS-20-28862D/Supplementary Figure 1A.xlsx
- Source Data-NCOMMS-20-28862D/Supplementary Figure 20-Growth curve.xlsx
- Source Data-NCOMMS-20-28862D/Supplementary Figure 20-TAG content.xlsx
- Source Data-NCOMMS-20-28862D/Supplementary Figure 21.xlsx
- Source Data-NCOMMS-20-28862D/Supplementary Figure 22.xlsx
- Source Data-NCOMMS-20-28862D/Supplementary Figure 4A.xlsx
- Source Data-NCOMMS-20-28862D/Supplementary Figure 4B.xlsx
- Source Data-NCOMMS-20-28862D/Supplementary Figure 4E.xlsx
- Source Data-NCOMMS-20-28862D/Supplementary Figure 4F.xlsx
- Source Data-NCOMMS-20-28862D/Supplementary Figure 6A.xlsx
- Source Data-NCOMMS-20-28862D/Supplementary Figure 6D.xlsx
- Source Data-NCOMMS-20-28862D/Supplementary Figure 6E.xlsx
- Source Data-NCOMMS-20-28862D/Supplementary Figure 7.xlsx
- Source Data-NCOMMS-20-28862D/Supplementary Figure 8.xlsx
- Source Data-NCOMMS-20-28862D/Supplementary Figure 9-uncropped and unprocecessed scan.xlsx
