# Supplementary material for: Exploring a blue-light-sensing transcription factor to double the peak productivity of oil in Nannochloropsis oceanica
Source: Nat Commun. 2022 Mar 29;13:1664. doi: 10.1038/s41467-022-29337-x (PMC8964759; doi:10.1038/s41467-022-29337-x)
Supplement: Supplementary file 8 — Source Data [file 41467_2022_29337_MOESM8_ESM.zip › Source Data-NCOMMS-20-28862D/Figure 1A.xlsx]

## Sheet: Sheet1
	3 h				4 h				6 h				12 h				24 h				48 h
gene_ID	FPKM value N+	FPKM value N-	log2(N-/N+)	p_value	FPKM value N+	FPKM value N-	log2(N-/N+)	p_value	FPKM value N+	FPKM value N-	log2(N-/N+)	p_value	FPKM value N+	FPKM value N-	log2(N-/N+)	p_value	FPKM value N+	FPKM value N-	log2(N-/N+)	p_value	FPKM value N+	FPKM value N-	log2(N-/N+)	p_value
g77	229.309	208.725	-0.135688	0.0700655	228.28	214.846	-0.0874984	0.419102	197.748	164.846	-0.262538	0.0600601	90.8225	62.1015	-0.548421	3.82406e-05	235.665	188.716	-0.320518	0.0157105	212.84	170.019	-0.32407	2.54e-06
g7362	30.1974	34.709	0.200886	0.0190613	22.2902	24.5008	0.136421	0.206088	15.1999	14.8185	-0.0366581	0.79818	7.94003	7.83505	-0.019202	0.908695	23.9446	32.1559	0.425385	0.000126151	25.1828	38.4952	0.612238	9.55e-15
g8604	63.8055	65.3797	0.0351611	0.642611	60.0475	61.5026	0.0345429	0.754439	63.5618	66.6858	0.0692209	0.637897	21.6679	31.7105	0.5494	4.40714e-05	48.9755	74.5041	0.605259	9.19e-05	55.5698	79.97	0.525158	3.56e-11
g2022	59.3073	55.7832	-0.0883795	0.23375	57.1865	56.0311	-0.0294477	0.756198	47.4018	50.8929	0.102523	0.425517	40.064	42.7017	0.091989	0.487249	57.335	75.0602	0.388631	0.000704149	50.8972	67.0103	0.396795	4e-09
g891	5.00789	5.07504	0.0192151	0.909473	4.65805	5.00532	0.103737	0.602549	5.59532	3.91833	-0.513982	0.0194882	11.5755	6.71431	-0.785765	1.47793e-06	16.3532	15.7163	-0.0573143	0.64328	6.5759	14.2865	1.11939	0
g9177	16.7864	16.8963	0.00941678	0.951965	13.6861	13.835	0.0156144	0.937731	13.4418	14.1756	0.0766831	0.726486	314.981	219.948	-0.518103	0.000162011	38.8113	34.0311	-0.189627	0.149489	24.8155	29.553	0.252062	0.0453379
g6593	30.988	24.8095	-0.320819	0.000187038	29.0763	26.6012	-0.128351	0.198154	32.5328	33.2396	0.031011	0.812683	21.6229	28.2394	0.385153	0.00456089	29.3653	22.9676	-0.354514	0.00109044	37.2519	28.6288	-0.379846	1.27e-07
g4548	10.735	11.7428	0.12946	0.505253	14.5788	13.8544	-0.0735234	0.713375	18.7292	13.5781	-0.464009	0.0245186	9.64455	5.5439	-0.798812	0.00111618	13.6532	8.42706	-0.696134	0.000393021	11.0523	6.99197	-0.660575	0.00356991
g8021	54.3975	110.469	1.02203	0	34.3073	71.7916	1.0653	0	29.178	67.585	1.21182	0	18.5189	44.6429	1.26944	0	21.3952	92.2578	2.10839	0	48.3188	136.351	1.49667	0
g5102	33.8597	32.4594	-0.0609326	0.663525	29.3209	27.3774	-0.0989432	0.57505	29.191	26.5878	-0.13476	0.488326	14.3056	12.9656	-0.141889	0.528218	24.2002	30.0991	0.314702	0.0529078	24.367	36.4447	0.580784	0.000113285
g5466	20.586	19.5574	-0.0739464	0.466355	20.1464	19.3231	-0.0601963	0.611735	19.1493	16.5388	-0.211433	0.134519	9.95888	11.2649	0.177782	0.269586	20.2841	20.6646	0.0268147	0.82462	26.5974	22.4745	-0.243	0.00617851
g4406	68.5362	63.9383	-0.100186	0.194634	71.0589	69.1978	-0.0382898	0.684053	62.2265	56.1556	-0.148099	0.253597	42.8862	33.612	-0.351536	0.00951129	60.4112	61.4815	0.0253357	0.8103	61.5883	62.444	0.0199072	0.77033
g950	18.4172	18.3108	-0.00835909	0.938821	14.9877	15.8439	0.0801528	0.554449	13.3551	14.3069	0.0993221	0.533103	292.999	181.938	-0.687449	5.02015e-06	41.0379	30.0042	-0.451789	4.73e-05	29.2642	28.2325	-0.0517795	0.551624
g6812	87.1426	92.5814	0.0873435	0.247895	105.876	116.779	0.141402	0.137212	95.0146	96.7085	0.0254925	0.843054	29.1871	28.894	-0.0145593	0.917725	43.4821	35.3802	-0.297482	0.00721344	74.6366	30.9083	-1.27189	0
g1931	84.2147	78.4681	-0.101966	0.174437	93.6071	85.6995	-0.127332	0.178506	92.8768	79.2809	-0.228346	0.0788802	83.0367	52.6126	-0.658339	7.91475e-07	122.906	95.8398	-0.35886	0.00134416	116.573	99.8388	-0.223557	0.000640089
g1955	68.4912	54.0219	-0.342375	0.000437861	67.0155	58.2477	-0.202293	0.0714475	67.8123	58.7466	-0.20704	0.123107	37.7022	28.3189	-0.412881	0.00800875	64.2927	46.134	-0.478825	8.08e-05	74.5044	57.225	-0.380679	1.58e-05
