# Supplementary material for: Exploring a blue-light-sensing transcription factor to double the peak productivity of oil in Nannochloropsis oceanica
Source: Nat Commun. 2022 Mar 29;13:1664. doi: 10.1038/s41467-022-29337-x (PMC8964759; doi:10.1038/s41467-022-29337-x)
Supplement: Supplementary file 8 — Source Data [file 41467_2022_29337_MOESM8_ESM.zip › Source Data-NCOMMS-20-28862D/Figure 1C-Supplementary Figure 4C-TAG content.xlsx]

## Sheet: Sheet1
	TAG content (µg/mg DW)
	EV-1	EV-2	EV-3	Average	Stdev	NobZIP77o1-1	NobZIP77o1-2	NobZIP77o1-3	Average	Stdev	p value	NobZIP77o2-1	NobZIP77o2-2	NobZIP77o2-3	Average	Stdev	p value	NobZIP77i1-1	NobZIP77i1-2	NobZIP77i1-3	Average	Stdev	p value	NobZIP77i2-1	NobZIP77i2-2	NobZIP77i2-3	Average	Stdev	p value
0 h	2.83	2.3	2.25	2.46	0.321403	1.82	2.07	1.84	1.91	0.138924	0.0403357	1.06325	1.63	2.09	1.59442	0.514298	0.0404601	3.62	3.36	4.33	3.77	0.502096	0.0127432	7.79	6.14	7.95	7.29333	1.00201	0.00438668
24 h	15.11	12.9	12.62	13.5433	1.36398	9.11	13.64	10.55	11.1	2.31454	0.103301	8.72	11.21	10.35	10.0933	1.26469	0.016387	15.59	16.77	20.95	17.77	2.81645	0.0523111	30.98	28.66	39.68	33.1067	5.80966	0.0116376
48 h	38.6598	38.127	29.9074	35.5647	4.90666	38.3487	42.3946	31.1504	37.2979	5.69528	0.355236	41.2164	36.8124	35.5288	37.8525	2.98305	0.267781	39.4499	39.7034	35.7794	38.3109	2.19596	0.223146	44.2055	37.8875	39.733	40.6087	3.24874	0.111125
72 h	47.255	40.9272	49.9857	46.056	4.64674	35.5124	55.0893	48.3008	46.3008	9.9405	0.485863	56.4332	58.0088	62.7381	59.06	3.28127	0.0102331	56.2863	44.3191	53.7595	51.455	6.30765	0.151954	80.3622	82.1383	80.4555	80.9853	0.999607	0.00216389
96 h	78.0445	81.9909	72.48	77.5051	4.77829	79.5865	83.6692	67.384	76.8799	8.47325	0.459035	87.9729	91.1827	97.6206	92.2587	4.91302	0.0101746	83.2844	68.6271	81.7176	77.8764	8.04834	0.474619	93.975	79.8584	88.6376	87.4903	7.12792	0.0620987
