# Supplementary material for: Exploring a blue-light-sensing transcription factor to double the peak productivity of oil in Nannochloropsis oceanica
Source: Nat Commun. 2022 Mar 29;13:1664. doi: 10.1038/s41467-022-29337-x (PMC8964759; doi:10.1038/s41467-022-29337-x)
Supplement: Supplementary file 8 — Source Data [file 41467_2022_29337_MOESM8_ESM.zip › Source Data-NCOMMS-20-28862D/Figure 1C-Supplementary Figure 4D-TAG yield.xlsx]

## Sheet: Sheet1
	TAG yield (mg/L)
	EV-1	EV-2	EV-3	Average	Stdev	NobZIP77o1-1	NobZIP77o1-2	NobZIP77o1-3	Average	Stdev	p value	NobZIP77o2-1	NobZIP77o2-2	NobZIP77o2-3	Average	Stdev	p value	NobZIP77i1-1	NobZIP77i1-2	NobZIP77i1-3	Average	Stdev	p value	NobZIP77i2-1	NobZIP77i2-2	NobZIP77i2-3	Average	Stdev	p value
0 h	1.45	1.21	1.13	1.26333	0.166533	0.95	0.96	0.84	0.916667	0.0665833	0.0268626	0.57	0.88	0.87	0.773333	0.176163	0.0125008	1.6	1.49	1.9	1.66333	0.212211	0.0327635	4.06	3.21	4.02	3.76333	0.479618	0.00339
24 h	11.02	9.34	9.58	9.98	0.908625	5.84	8.63	6.95	7.14	1.40467	0.0256798	5.28	6.32	6.31	5.97	0.597578	0.00249873	9.66	10.44	12.24	10.78	1.32318	0.221247	18.85	19.2	25.22	21.09	3.58096	0.0134537
48 h	25.078	17.398	20.2341	20.9033	3.88347	24.2655	29.0623	24.727	26.0182	2.64628	0.070988	30.2443	26.0226	24.1106	26.7925	3.13851	0.0568322	23.9067	21.453	23.792	23.0506	1.38471	0.222671	29.8768	25.1626	27.6076	27.549	2.35768	0.0388057
72 h	44.3545	35.8748	48.331	42.8534	6.3623	26.2302	40.1962	40.0897	35.5054	8.0327	0.142677	44.8547	39.586	41.2341	41.8916	2.69517	0.413312	50.5995	45.4959	54.0932	50.0628	4.32369	0.0946936	69.1392	68.1748	64.8083	67.3741	2.2738	0.00681952
96 h	69.8094	72.887	68.7311	70.4759	2.15664	44.7057	55.8564	41.8711	47.4777	7.3933	0.0126196	60.4586	59.929	68.4691	62.9522	4.78504	0.0478688	69.9589	59.7055	72.0242	67.2295	6.5973	0.24489	71.3886	62.1794	60.8848	64.8176	5.72736	0.111493
