# Supplementary material for: Exploring a blue-light-sensing transcription factor to double the peak productivity of oil in Nannochloropsis oceanica
Source: Nat Commun. 2022 Mar 29;13:1664. doi: 10.1038/s41467-022-29337-x (PMC8964759; doi:10.1038/s41467-022-29337-x)
Supplement: Supplementary file 8 — Source Data [file 41467_2022_29337_MOESM8_ESM.zip › Source Data-NCOMMS-20-28862D/Figure 1D-Supplementary Figure 6B-TAG content.xlsx]

## Sheet: Sheet1
Time	TAG content (μg/mg DW)
	WT-1	WT-2	WT-3	Average	Stdev	NobZIP77ko1-1	NobZIP77ko1-2	NobZIP77ko1-3	Average	Stdev	p value	NobZIP77ko2-1	NobZIP77ko2-2	NobZIP77ko2-3	Average	Stdev	p value	NobZIP77c1-1	NobZIP77c1-2	NobZIP77c1-3	Average	Stdev	p value	NobZIP77c2-1	NobZIP77c2-2	NobZIP77c2-3	Average	Stdev	p value
0 h	2.49692	2.81614	2.18534	2.49947	0.31541	7.37364	6.71264	6.77024	6.95217	0.366133	5.21659e-05	6.74064	6.47875	6.273	6.49747	0.234383	5.32827e-05	2.87508	2.81645	2.19353	2.62835	0.377707	0.337153	2.85603	2.47742	2.50079	2.61141	0.212167	0.320213
24 h	12.8151	14.4975	13.645	13.6525	0.841224	20.6344	20.6645	20.5638	20.6209	0.0517271	0.00234778	20.991	19.7558	20.5043	20.417	0.622166	0.000280271	12.6412	13.7366	12.4403	12.9394	0.697704	0.161776	14.1952	14.2661	12.1697	13.5437	1.19041	0.451988
48 h	32.1942	37.8831	38.1152	36.0642	3.3535	34.7095	38.7404	40.1003	37.8501	2.80347	0.259674	41.2136	34.4493	36.8521	37.505	3.4291	0.315161	36.5779	35.1597	38.9687	36.9021	1.92508	0.365498	38.6307	35.3875	35.1453	36.3878	1.94614	0.446819
72 h	43.8621	43.3056	49.3615	45.5098	3.34729	43.2015	50.3623	35.8828	43.1489	7.23991	0.322824	47.149	45.3797	51.2706	47.9331	3.02271	0.202608	53.8641	47.677	47.3036	49.6149	3.68464	0.113506	47.0958	49.6625	43.8122	46.8568	2.93248	0.31412
96 h	76.5704	79.7562	75.2999	77.2088	2.29571	66.666	105.361	84.7984	85.6086	19.3605	0.265729	81.6937	72.9054	81.0419	78.547	4.8966	0.349324	71.5112	73.6833	75.0388	73.4111	1.77946	0.0451965	81.1406	72.6945	80.5142	78.1164	4.70596	0.392108
