# Supplementary material for: Exploring a blue-light-sensing transcription factor to double the peak productivity of oil in Nannochloropsis oceanica
Source: Nat Commun. 2022 Mar 29;13:1664. doi: 10.1038/s41467-022-29337-x (PMC8964759; doi:10.1038/s41467-022-29337-x)
Supplement: Supplementary file 8 — Source Data [file 41467_2022_29337_MOESM8_ESM.zip › Source Data-NCOMMS-20-28862D/Figure 1D-Supplementary Figure 6C-TAG yield.xlsx]

## Sheet: Sheet1
	TAG yield (mg/L)
	WT-1	WT-2	WT-3	Average	Stdev	NobZIP77ko1-1	NobZIP77ko1-2	NobZIP77ko1-3	Average	Stdev	p value	NobZIP77ko2-1	NobZIP77ko2-2	NobZIP77ko2-3	Average	Stdev	p value	NobZIP77c1-1	NobZIP77c1-2	NobZIP77c1-3	Average	Stdev	p value	NobZIP77c2-1	NobZIP77c2-2	NobZIP77c2-3	Average	Stdev	p value
0 h	1.00247	0.993987	1.00397	1.00014	0.00538483	1.5257	1.62877	1.6951	1.61652	0.0853624	0.0030851	1.70137	1.77129	1.43652	1.63639	0.176592	0.0123201	1.09449	1.01356	0.863332	0.990461	0.117297	0.44973	1.0235	1.06767	0.993302	1.02816	0.0373999	0.161708
24 h	2.78762	2.65872	2.89126	2.7792	0.116497	4.44997	4.38616	3.89695	4.24436	0.302554	0.00364018	4.02058	3.72344	4.29422	4.01274	0.285467	0.00455702	2.46949	2.71338	3.15781	2.78023	0.348992	0.498248	2.34433	2.90962	2.66464	2.63953	0.283479	0.247137
48 h	6.4619	6.18975	7.20855	6.62007	0.527496	7.46144	8.77684	7.16278	7.80035	0.858744	0.0633322	7.67445	8.61575	8.16319	8.15113	0.470765	0.0101979	6.45139	7.37877	7.57693	7.13569	0.600852	0.163765	6.03272	5.92186	5.72595	5.89351	0.155339	0.0652654
72 h	12.4803	10.9371	11.4347	11.6174	0.787654	13.4051	13.1026	12.6058	13.0378	0.403604	0.0347267	12.1967	13.1023	12.91	12.7363	0.477135	0.0589517	12.0593	11.5866	11.4497	11.6985	0.31984	0.440249	11.8653	11.6471	11.4712	11.6612	0.197439	0.466593
96 h	21.4643	21.0519	23.5738	22.03	1.35276	24.7448	23.7212	23.5785	24.0148	0.636185	0.0549245	25.7454	22.5851	21.8742	23.4016	2.06072	0.198845	22.2015	20.0132	20.5726	20.9291	1.13689	0.171472	23.1709	18.5783	22.4402	21.3965	2.46777	0.36092
