# Supplementary material for: Exploring a blue-light-sensing transcription factor to double the peak productivity of oil in Nannochloropsis oceanica
Source: Nat Commun. 2022 Mar 29;13:1664. doi: 10.1038/s41467-022-29337-x (PMC8964759; doi:10.1038/s41467-022-29337-x)
Supplement: Supplementary file 8 — Source Data [file 41467_2022_29337_MOESM8_ESM.zip › Source Data-NCOMMS-20-28862D/Figure 2A.xlsx]

## Sheet: Sheet1
	Ct value					Ct value						Ct value
	Wild type					NobZIP77ko-1						NobZIP77ko-2
	β-actin	NoDGAT2B	2-ΔΔCT	Average	Stdev	β-actin	NoDGAT2B	2-ΔΔCT	Average	Stdev	p value	β-actin	NoDGAT2B	2-ΔΔCT	Average	Stdev	p value
0 h-1	23.4	22.99	1.06683	1.00218	0.0799541	24.6	23.74	1.45734	1.54529	0.076967	0.000534315	23.875	22.245	2.48515	2.78095	0.617089	0.017979
0 h-2	23.23	23.045	0.912776			23.855	22.86	1.60029				23.6	22.04	2.36745
0 h-3	23.66	23.305	1.02693			23.605	22.63	1.57826				24.235	22.115	3.49026
6 h-1	22.64	22.25	1.13682	1.00628	0.136485	23.225	22.625	1.31494	1.26051	0.0475726	0.035528	22.965	22.58	1.13288	1.23456	0.113242	0.0459765
6 h-2	22.63	22.635	0.864537			22.96	22.46	1.22688				24.135	23.65	1.21419
6 h-3	23.035	22.805	1.01748			22.86	22.345	1.23971				23.37	22.725	1.3566
24 h-1	23.58	24	0.974905	1.00914	0.168334	23.85	23.395	1.78798	1.81094	0.0220221	0.00661277	23.94	23.76	1.47768	1.55005	0.170807	0.00872468
24 h-2	23.99	24.12	1.19196			23.535	23.045	1.83189				24.74	24.32	1.74513
24 h-3	23.49	24.09	0.860551			23.325	22.85	1.81294				23.95	23.82	1.42734
48 h-1	26.265	28.665	0.751754	1.0209	0.24337	25.75	27.095	1.56193	1.45818	0.157041	0.0346718	24.815	24.89	3.76678	3.69551	0.26069	0.000104233
48 h-2	25.73	27.425	1.22547			26.135	27.505	1.5351				25.4	25.42	3.91316
48 h-3	27.26	29.13	1.08548			25.15	26.785	1.27751				24.99	25.21	3.4066
