# Supplementary material for: Exploring a blue-light-sensing transcription factor to double the peak productivity of oil in Nannochloropsis oceanica
Source: Nat Commun. 2022 Mar 29;13:1664. doi: 10.1038/s41467-022-29337-x (PMC8964759; doi:10.1038/s41467-022-29337-x)
Supplement: Supplementary file 8 — Source Data [file 41467_2022_29337_MOESM8_ESM.zip › Source Data-NCOMMS-20-28862D/Figure 2C.xlsx]

## Sheet: Sheet1
	Ct value
	β-actin		NobDGAT2B promoter
	ip DNA	input DNA	ip DNA	input DNA
wt-1	23.675	17.965	24.17	17.62
wt-2	25.335	18.7	26.005	18.01
wt-3	26.48	19.43	26.985	18.405
GFP-NobZIP77-1	23.14	16.92	23.625	17.53
GFP-NobZIP77-2	24.605	17.895	25.27	18.375
GFP-NobZIP77-3	24.6	17.395	25.105	17.585
	ip:immunoprecipitated
	Expression folds (2-△△Ct)
	wt-1	wt-2	wt-3	GFP-NobZIP77-1	GFP-NobZIP77-2	GFP-NobZIP77-3
	1.04126	1.17148	0.819794	1.92964	2.08252	2.54618
	Average	Stdev		Average	Stdev	p value
	1.01085	0.177805		2.18611	0.321057	0.00519735
