# Supplementary material for: Exploring a blue-light-sensing transcription factor to double the peak productivity of oil in Nannochloropsis oceanica
Source: Nat Commun. 2022 Mar 29;13:1664. doi: 10.1038/s41467-022-29337-x (PMC8964759; doi:10.1038/s41467-022-29337-x)
Supplement: Supplementary file 8 — Source Data [file 41467_2022_29337_MOESM8_ESM.zip › Source Data-NCOMMS-20-28862D/Figure 2D.xlsx]

## Sheet: Sheet1
	GUS Activity
	control-1	control-2	control-3	77-2B-1	77-2B-2	77-2B-3
	1.04	1.03	0.99	0.7	0.66	0.69
	Average	Stdev		Average	Stdev	p value
	1.02	0.0264575		0.683333	0.0208167	4.75193e-05
