# Supplementary material for: Exploring a blue-light-sensing transcription factor to double the peak productivity of oil in Nannochloropsis oceanica
Source: Nat Commun. 2022 Mar 29;13:1664. doi: 10.1038/s41467-022-29337-x (PMC8964759; doi:10.1038/s41467-022-29337-x)
Supplement: Supplementary file 8 — Source Data [file 41467_2022_29337_MOESM8_ESM.zip › Source Data-NCOMMS-20-28862D/Figure 2E.xlsx]

## Sheet: Sheet1
		Ct value
		β-actin	GFP	CT(β-actin)-CT(GFP)	2CT(β-actin)-CT(GFP)	Average	Stdev	p value
N+	p2B-GFP-1	24.495	21	3.495	11.2746	12.733	1.74899
	p2B-GFP-2	24.695	20.82	3.875	14.6721
	p2B-GFP-3	24.745	21.13	3.615	12.2525
	NobZIP77-p2B-GFP-1	24.95	23.295	1.655	3.14923	3.85508	0.832629	0.00246436
	NobZIP77-p2B-GFP-2	25.07	23.205	1.865	3.64268
	NobZIP77-p2B-GFP-3	25.065	22.81	2.255	4.77334
N-	p2B-GFP-1	25.88	22.02	3.86	14.5203	14.2304	1.03012
	p2B-GFP-2	25.795	21.88	3.915	15.0846
	p2B-GFP-3	25.635	21.925	3.71	13.0864
	NobZIP77-p2B-GFP-1	24.965	22.105	2.86	7.26015	7.56663	0.755198	0.000615391
	NobZIP77-p2B-GFP-2	24.87	22.06	2.81	7.01285
	NobZIP77-p2B-GFP-3	24.905	21.83	3.075	8.42689
