# Supplementary material for: Exploring a blue-light-sensing transcription factor to double the peak productivity of oil in Nannochloropsis oceanica
Source: Nat Commun. 2022 Mar 29;13:1664. doi: 10.1038/s41467-022-29337-x (PMC8964759; doi:10.1038/s41467-022-29337-x)
Supplement: Supplementary file 8 — Source Data [file 41467_2022_29337_MOESM8_ESM.zip › Source Data-NCOMMS-20-28862D/Figure 2F.xlsx]

## Sheet: Sheet1
	GFP fluorescence intensity
Cell	p2B-GFP-1	p2B-GFP-2	p2B-GFP-3	NobZIP77-p2B-GFP-1	NobZIP77-p2B-GFP-2	NobZIP77-p2B-GFP-3
1	346636	298820	202787	197983	155488	161646
2	247555	280392	190070	118369	144081	131163
3	148412	233163	175251	77260	142491	109643
4	69909	220811	158587	33608	128743	40798
5	53896	212894	145718	32752	59258	37843
6	40443	174010	136835	28552	31211	34185
7	39774	122360	83474	24368	6430	20120
8	30849	112017	79839	12763	4145	18979
9	28255	66052	50009	11739	3319	15922
10	22190	65107	42723	3219	2812	12383
Average of 10 cells in one image	102792	178563	126529	54061.3	67797.8	58268.2
	Average	Stdev	p value	Average	Stdev	p value
	135961	38755.9		60042.4	7038.02	0.0362805
