# Supplementary material for: Exploring a blue-light-sensing transcription factor to double the peak productivity of oil in Nannochloropsis oceanica
Source: Nat Commun. 2022 Mar 29;13:1664. doi: 10.1038/s41467-022-29337-x (PMC8964759; doi:10.1038/s41467-022-29337-x)
Supplement: Supplementary file 8 — Source Data [file 41467_2022_29337_MOESM8_ESM.zip › Source Data-NCOMMS-20-28862D/Figure 2G-Supplementary Figure 12B.xlsx]

## Sheet: Sheet1
Time	TAG content (μg/mg DW)
	EV-1	EV-2	EV-3	Average	Stdev	2Bo1-1	2Bo1-2	2Bo1-3	Average	Stdev	p value	2Bo2-1	2Bo2-2	2Bo2-3	Average	Stdev	p value	2Bi1-1	2Bi1-2	2Bi1-3	Average	Stdev	p value	2Bi2-1	2Bi2-2	2Bi2-3	Average	Stdev	p value
0 h	2.81175	1.73857	2.78937	2.44657	0.613243	4.74314	4.12806	3.74672	4.20597	0.502757	0.00987556	3.90712	4.89731	4.69003	4.49815	0.522235	0.00612702	0.862562	0.907026	0.854702	0.874763	0.0282153	0.0234536	1.58913	1.24363	0.917642	1.25014	0.335793	0.0284813
24 h	14.5767	13.5045	12.6683	13.5832	0.956622	16.4213	16.6593	15.3016	16.1274	0.724967	0.0120766	16.9104	16.4841	16.8117	16.7354	0.223172	0.0122085	10.3962	11.2103	11.3653	10.9906	0.520569	0.0122209	10.4054	10.5383	10.1831	10.3756	0.179491	0.0125425
48 h	36.4278	34.775	34.6131	35.272	1.00424	30.694	38.782	35.19	34.8887	4.05243	0.443419	39.3857	34.7381	36.6848	36.9362	2.33396	0.173361	30.9853	35.5927	33.2269	33.2683	2.30396	0.134698	34.75	30.7638	31.6172	32.377	2.09888	0.0621023
72 h	45.3677	47.6243	46.511	46.501	1.12833	54.8392	48.3108	41.2138	48.1213	6.81468	0.361033	49.4988	44.7549	40.987	45.0803	4.26523	0.313495	50.5799	41.9308	40.6575	44.3894	5.39881	0.285314	42.5021	37.7418	42.5476	40.9305	2.76158	0.0286026
96 h	80.4758	78.4694	72.0006	76.9819	4.42905	79.9986	73.5225	76.5059	76.6757	3.24138	0.464026	81.1164	79.7265	73.9157	78.2529	3.81988	0.363073	74.4377	73.9149	80.8037	76.3854	3.8353	0.434377	70.0768	74.9378	69.1323	71.3823	3.11517	0.077946
