# Supplementary material for: Exploring a blue-light-sensing transcription factor to double the peak productivity of oil in Nannochloropsis oceanica
Source: Nat Commun. 2022 Mar 29;13:1664. doi: 10.1038/s41467-022-29337-x (PMC8964759; doi:10.1038/s41467-022-29337-x)
Supplement: Supplementary file 8 — Source Data [file 41467_2022_29337_MOESM8_ESM.zip › Source Data-NCOMMS-20-28862D/Figure 2H-Supplementary Figure 14B.xlsx]

## Sheet: Sheet1
Time	TAG content (μg/mg DW)
	WT-1	WT-2	WT-3	Average	Stdev	2Bko1-1	2Bko1-2	2Bko1-3	Average	Stdev	p value	2Bko2-1	2Bko2-2	2Bko2-3	Average	Stdev	p value	2Bc1-1	2Bc1-2	2Bc1-3	Average	Stdev	p value	2Bc2-1	2Bc2-2	2Bc2-3	Average	Stdev	p value
0 h	2.71399	2.50656	2.19021	2.47025	0.263774	0.321827	0.451775	0.513022	0.428875	0.0976331	0.00118346	0.596489	0.636254	0.384459	0.539068	0.135363	0.000763952	2.12885	2.7675	2.28181	2.39272	0.333457	0.384346	2.80203	3.73342	3.3174	3.28428	0.466577	0.0370812
24 h	13.0024	13.486	11.9736	12.8206	0.772396	9.22041	9.20875	8.2613	8.89682	0.550405	0.00146327	8.87893	10.0487	8.85758	9.26173	0.681592	0.00205866	12.4464	13.0878	13.8115	13.1152	0.682973	0.323501	13.7054	13.7265	11.4473	12.9597	1.30983	0.441734
48 h	35.4102	37.3705	35.5287	36.1031	1.09919	32.4279	30.3189	32.9963	31.9144	1.41063	0.00863945	35.6995	35.6051	30.0091	33.7712	3.25842	0.170841	34.3451	34.0906	35.7434	34.7264	0.889911	0.085071	35.5525	33.1034	32.2449	33.6336	1.71639	0.0579525
72 h	46.4664	50.2047	42.7052	46.4587	3.74978	41.4246	43.1327	43.0444	42.5339	0.961739	0.103198	38.5014	43.3073	40.2894	40.6993	2.42903	0.0502876	46.9128	51.2852	46.6069	48.2683	2.61716	0.267464	48.6873	39.9474	43.0904	43.9084	4.42697	0.244955
96 h	82.7379	82.5665	77.2311	80.8452	3.13104	72.7477	69.4087	69.2299	70.4621	1.98143	0.006298	74.4107	76.7245	80.8163	77.3171	3.24364	0.12342	69.0227	74.9817	81.21	75.0715	6.09414	0.120442	71.6051	75.0086	66.3817	70.9985	4.34534	0.0190938
