# Supplementary material for: Exploring a blue-light-sensing transcription factor to double the peak productivity of oil in Nannochloropsis oceanica
Source: Nat Commun. 2022 Mar 29;13:1664. doi: 10.1038/s41467-022-29337-x (PMC8964759; doi:10.1038/s41467-022-29337-x)
Supplement: Supplementary file 8 — Source Data [file 41467_2022_29337_MOESM8_ESM.zip › Source Data-NCOMMS-20-28862D/Figure 2I-Supplementary Figure 16B.xlsx]

## Sheet: Sheet1
Time	TAG content (μg/mg TL)
	WT-1	WT-2	WT-3	Average	Stdev	77-2B-ko1-1	77-2B-ko1-2	77-2B-ko1-3	Average	Stdev	p value	77-2B-ko2-1	77-2B-ko2-2	77-2B-ko2-3	Average	Stdev	p value
0 h	7.93981	6.5141	6.48352	6.97914	0.832103	5.2862	4.54678	5.22853	5.0205	0.411269	0.018474	5.35109	5.64649	5.87408	5.62389	0.262232	0.0474368
24 h	12.1236	14.3389	9.55735	12.0066	2.3929	5.72327	7.83554	7.57754	7.04545	1.15229	0.0254294	5.80545	9.12669	9.33836	8.09017	1.98146	0.0483749
48 h	42.4401	34.2945	38.3518	38.3621	4.07284	49.9454	41.5594	64.1072	51.8707	11.3966	0.0833402	65.8501	42.534	64.5229	57.6357	13.0952	0.0575282
72 h	52.8307	50.4544	46.0535	49.7795	3.43861	43.2709	46.0642	58.6369	49.324	8.18526	0.467699	39.1515	56.0346	49.9999	48.3954	8.55514	0.406927
96 h	89.8905	96.3204	79.2927	88.5012	8.59847	67.6516	95.1607	77.4726	80.095	13.9408	0.216788	69.7874	90.9377	97.9177	86.2143	14.6479	0.414799
