# Supplementary material for: Exploring a blue-light-sensing transcription factor to double the peak productivity of oil in Nannochloropsis oceanica
Source: Nat Commun. 2022 Mar 29;13:1664. doi: 10.1038/s41467-022-29337-x (PMC8964759; doi:10.1038/s41467-022-29337-x)
Supplement: Supplementary file 8 — Source Data [file 41467_2022_29337_MOESM8_ESM.zip › Source Data-NCOMMS-20-28862D/Figure 3A.xlsx]

## Sheet: Sheet1
Darkness							Blue light								White light
lane	NobZIP77 concentration (mM)	SS percentage-1 (%)	SS percentage-2 (%)	Average (%)	Stdev		Lane	NobZIP77 concentration (mM)	SS percentage-1 (%)	SS percentage-2 (%)	Average	Stdev	p value		lane	NobZIP77 concentration (mM)	SS percentage-1 (%)	SS percentage-2 (%)	Average	Stdev	p value
1	24	100	100	100	0		1	24	100	100	100	0	#DIV/0!		1	24	100	100	100	0	#DIV/0!
2	12	100.368	88.6204	94.4942	8.30684		2	12	92.8767	89.0857	90.9812	2.68061	0.328455		2	12	100.533	112.885	106.709	8.7343	0.144259
3	6	90.1638	100.702	95.4327	7.45138		3	6	84.3053	82.1917	83.2485	1.49449	0.124697		3	6	81.6592	105.236	93.4475	16.6712	0.448582
4	3	85.5669	82.5387	84.0528	2.14126		4	3	49.2524	49.7846	49.5185	0.37635	0.0118397		4	3	73.5791	86.6475	80.1133	9.24072	0.327039
5	1.5	74.2946	93.3777	83.8361	13.4938		5	1.5	17.3377	15.574	16.4559	1.24713	0.0436294		5	1.5	51.7674	71.8478	61.8076	14.199	0.126514
6	0.75	68.9832	74.5017	71.7424	3.90218		6	0.75	0	0	0	0	0.0122363		6	0.75	22.5246	36.8356	29.6801	10.1194	0.0376861
7	0.375	70.109	77.6174	73.8632	5.30929		7	0.375	0	0	0	0	0.0161648		7	0.375	3.2348	2.33299	2.78389	0.637673	0.0156348
8	0.1875	59.6449	73.0581	66.3515	9.48455		8	0.1875	0	0	0	0	0.0320648		8	0.1875	0	0	0	0	0.0320648
9	0.09375	61.8171	73.5403	67.6787	8.2895		9	0.09375	0	0	0	0	0.0274998		9	0.09375	0	0	0	0	0.0274998
10	0.046875	57.3573	72.6497	65.0035	10.8134		10	0.046875	0	0	0	0	0.0372708		10	0.046875	0	0	0	0	0.0372708
11	0.0234375	60.612	69.9724	65.2922	6.61885		11	0.0234375	0	0	0	0	0.0227779		11	0.0234375	0	0	0	0	0.0227779
12	0.0117188	62.5677	62.0867	62.3272	0.340106		12	0.0117188	0	0	0	0	0.0012282		12	0.0117188	0	0	0	0	0.0012282
13	0	0	0	0	0		13	0	0	0	0	0	#DIV/0!		13	0	0	0	0	0	#DIV/0!
