# Supplementary material for: Exploring a blue-light-sensing transcription factor to double the peak productivity of oil in Nannochloropsis oceanica
Source: Nat Commun. 2022 Mar 29;13:1664. doi: 10.1038/s41467-022-29337-x (PMC8964759; doi:10.1038/s41467-022-29337-x)
Supplement: Supplementary file 8 — Source Data [file 41467_2022_29337_MOESM8_ESM.zip › Source Data-NCOMMS-20-28862D/Figure 3C.xlsx]

## Sheet: Sheet1
		Ct value
		Wild type
		β-actin	NoDGAT2B	CT(β-actin)-CT(NoDGAT2B)	2CT(β-actin)-CT(NoDGAT2B)	Average	Stdev
N+	Dark-1	24.195	28.245	-4.05	0.060371	0.0758817	0.0386784
	Dark-2	24.265	28.665	-4.4	0.0473661
	Dark-3	25.175	28.235	-3.06	0.119908
	Green-1	24.965	28.115	-3.15	0.112656	0.107455	0.00652503
	Green-2	24.9	28.09	-3.19	0.109576
	Green-3	24.625	27.945	-3.32	0.100134
	Blue-1	24.6	26.72	-2.12	0.230047	0.19897	0.033313
	Blue-2	24.25	26.86	-2.61	0.163799
	Blue-3	24.61	26.91	-2.3	0.203063
N-	Dark-1	24.155	27.11	-2.955	0.12896	0.140235	0.0353688
	Dark-2	24.065	27.225	-3.16	0.111878
	Dark-3	24.52	26.995	-2.475	0.179867
	Green-1	24.13	26.735	-2.605	0.164368	0.211165	0.0640832
	Green-2	24.655	27.09	-2.435	0.184923
	Green-3	25.2	27.015	-1.815	0.284204
	Blue-1	24.52	23.645	0.875	1.83401	2.00826	0.190384
	Blue-2	24.47	23.325	1.145	2.21146
	Blue-3	23.975	22.99	0.985	1.97931
