# Supplementary material for: Exploring a blue-light-sensing transcription factor to double the peak productivity of oil in Nannochloropsis oceanica
Source: Nat Commun. 2022 Mar 29;13:1664. doi: 10.1038/s41467-022-29337-x (PMC8964759; doi:10.1038/s41467-022-29337-x)
Supplement: Supplementary file 8 — Source Data [file 41467_2022_29337_MOESM8_ESM.zip › Source Data-NCOMMS-20-28862D/Figure 3D.xlsx]

## Sheet: Sheet1
		TAG content (10-3, Raman relative value)	Average	Stdev
N+	Dark-1	1.84444	1.92196	0.120435
	Dark-2	2.0607
	Dark-3	1.86072
	Green-1	1.87581	1.81624	0.0534258
	Green-2	1.80034
	Green-3	1.77257
	Blue-1	1.9206	2.02434	0.0943136
	Blue-2	2.1049
	Blue-3	2.04752
N-	Dark-1	1.72176	1.8485	0.117081
	Dark-2	1.87114
	Dark-3	1.95262
	Green-1	2.29101	2.2764	0.16945
	Green-2	2.10012
	Green-3	2.43808
	Blue-1	3.10386	3.35827	0.220433
	Blue-2	3.47864
	Blue-3	3.49232
