# Supplementary material for: Exploring a blue-light-sensing transcription factor to double the peak productivity of oil in Nannochloropsis oceanica
Source: Nat Commun. 2022 Mar 29;13:1664. doi: 10.1038/s41467-022-29337-x (PMC8964759; doi:10.1038/s41467-022-29337-x)
Supplement: Supplementary file 8 — Source Data [file 41467_2022_29337_MOESM8_ESM.zip › Source Data-NCOMMS-20-28862D/Figure 3E.xlsx]

## Sheet: Sheet1
		Ct value
		NobZIP77ko1
		β-actin	NoDGAT2B	CT(β-actin)-CT(NoDGAT2B)	2CT(β-actin)-CT(NoDGAT2B)	Average	Stdev
N+	Dark-1	24.98	27.075	-2.095	0.234068	0.212544	0.0199083
	Dark-2	24.69	26.95	-2.26	0.208772
	Dark-3	24.52	26.88	-2.36	0.194791
	Green-1	24.535	26.865	-2.33	0.198884	0.229246	0.0460576
	Green-2	24.675	26.95	-2.275	0.206613
	Green-3	23.965	25.79	-1.825	0.282241
	Blue-1	24.215	25.825	-1.61	0.327598	0.233583	0.111279
	Blue-2	24.305	26.235	-1.93	0.262429
	Blue-3	24.275	27.45	-3.175	0.110721
N-	Dark-1	24.07	26.49	-2.42	0.186856	0.232235	0.0521281
	Dark-2	24.555	26.345	-1.79	0.289172
	Dark-3	24.045	26.225	-2.18	0.220676
	Green-1	24.53	26.32	-1.79	0.289172	0.278054	0.0756003
	Green-2	23.895	26.235	-2.34	0.19751
	Green-3	24.95	26.475	-1.525	0.34748
	Blue-1	24.805	27.12	-2.315	0.200963	0.238817	0.0461143
	Blue-2	25	27.15	-2.15	0.225313
	Blue-3	24.995	26.78	-1.785	0.290176
