# Supplementary material for: Exploring a blue-light-sensing transcription factor to double the peak productivity of oil in Nannochloropsis oceanica
Source: Nat Commun. 2022 Mar 29;13:1664. doi: 10.1038/s41467-022-29337-x (PMC8964759; doi:10.1038/s41467-022-29337-x)
Supplement: Supplementary file 8 — Source Data [file 41467_2022_29337_MOESM8_ESM.zip › Source Data-NCOMMS-20-28862D/Figure 3F.xlsx]

## Sheet: Sheet1
		TAG content (10-3, Raman relative value)	Average	Stdev
N+	Dark-1	1.98303	2.00189	0.0873426
	Dark-2	1.92552
	Dark-3	2.09713
	Green-1	2.16513	2.14496	0.0503826
	Green-2	2.18213
	Green-3	2.08761
	Blue-1	2.24453	2.26453	0.100845
	Blue-2	2.37387
	Blue-3	2.17518
N-	Dark-1	1.96594	1.97719	0.0123777
	Dark-2	1.97518
	Dark-3	1.99045
	Green-1	2.23545	2.36658	0.116771
	Green-2	2.45933
	Green-3	2.40495
	Blue-1	2.74437	2.96254	0.231818
	Blue-2	3.20594
	Blue-3	2.93731
