# Supplementary material for: Exploring a blue-light-sensing transcription factor to double the peak productivity of oil in Nannochloropsis oceanica
Source: Nat Commun. 2022 Mar 29;13:1664. doi: 10.1038/s41467-022-29337-x (PMC8964759; doi:10.1038/s41467-022-29337-x)
Supplement: Supplementary file 8 — Source Data [file 41467_2022_29337_MOESM8_ESM.zip › Source Data-NCOMMS-20-28862D/Figure 4C.xlsx]

## Sheet: Sheet1
	Chlorophyll-a concentration (µg/107 cells)
	N+						N-
	WT-1	WT-2	WT-3	Average	Stdev	WT-1	WT-2	WT-3	Average	Stdev	p value
0 h	1.62345	1.57001	1.57009	1.58785	0.0308315	1.61177	1.59408	1.57366	1.59317	0.0190665	0.407172
6 h	1.3705	1.27817	1.24583	1.29817	0.064694	1.29376	1.29796	1.36649	1.3194	0.0408316	0.330068
12 h	1.28405	1.15509	1.21312	1.21742	0.0645888	1.20543	1.23794	1.31284	1.25207	0.0550788	0.259746
24 h	1.25958	1.27923	1.28835	1.27572	0.0147065	1.07152	1.0404	1.11541	1.07578	0.0376853	0.0028497
48 h	1.63195	1.66666	1.66798	1.65553	0.0204293	0.802847	0.78398	0.89463	0.827153	0.0591939	0.000305847
96 h	1.66737	1.61672	1.55347	1.61252	0.0570682	0.452096	0.473517	0.595775	0.507129	0.0775127	3.53511e-05
144 h	1.60256	1.61148	1.58458	1.59954	0.0137018	0.288621	0.304383	0.339168	0.310724	0.0258636	2.16133e-06
192 h	1.49708	1.77176	1.75308	1.67397	0.153477	0.215233	0.182077	0.20465	0.200654	0.0169354	0.00163967
