# Supplementary material for: Exploring a blue-light-sensing transcription factor to double the peak productivity of oil in Nannochloropsis oceanica
Source: Nat Commun. 2022 Mar 29;13:1664. doi: 10.1038/s41467-022-29337-x (PMC8964759; doi:10.1038/s41467-022-29337-x)
Supplement: Supplementary file 8 — Source Data [file 41467_2022_29337_MOESM8_ESM.zip › Source Data-NCOMMS-20-28862D/Figure 5-Supplementary Figure 20-TAG yield.xlsx]

## Sheet: N+
Time	TAG yield (mg/mL)
	WT-White light-1	WT-White light-2	WT-White light-3	Average	Stdev	WT-Blue light-1	WT-Blue light-2	WT-Blue light-3	Average	Stdev	p value	NobZIP77ko1-White light-1	NobZIP77ko1-White light-2	NobZIP77ko1-White light-3	Average	Stdev	p value	NobZIP77ko1-Blue light-1	NobZIP77ko1-Blue light-2	NobZIP77ko1-Blue light-3	Average	Stdev	p value
0 h	4.1904	4.1904	4.1904	4.1904	0	4.1904	4.1904	4.1904	4.1904	0	#DIV/0!	4.3722	4.3722	4.3722	4.3722	0	#DIV/0!	4.3722	4.3722	4.3722	4.3722	0	#DIV/0!
24 h	4.18807	4.66278	3.36251	4.07112	0.657977	4.46094	5.12907	2.00742	3.86581	1.64372	0.427675	8.82665	8.08273	8.57718	8.49552	0.378621	0.000788003	3.52909	5.71104	7.05222	5.43078	1.77821	0.158329
72 h	5.59193	5.98017	4.01641	5.19617	1.03998	4.07454	6.26273	5.51125	5.28284	1.11183	0.463108	9.07878	7.10763	9.10394	8.43012	1.14538	0.0113501	3.46367	7.73047	5.39866	5.53093	2.13647	0.411735
144 h	6.59463	5.93557	5.20322	5.91114	0.696028	4.57761	7.20022	5.24705	5.67496	1.36267	0.403326	10.1413	10.4702	11.1389	10.5835	0.508337	0.000541967	8.92341	12.4369	8.84021	10.0668	2.05297	0.0301
216 h	8.89444	7.09588	8.14896	8.04643	0.903652	7.74397	7.74287	7.74637	7.7444	0.00178922	0.310586	23.8841	22.7852	23.0527	23.2406	0.573042	3.08871e-05	10.7914	13.9569	12.0994	12.2825	1.59069	0.0125463
264 h	15.5222	14.7803	13.007	14.4365	1.29236	6.85341	9.34414	7.01872	7.73876	1.39276	0.00185393	36.3378	33.9837	35.9561	35.4259	1.26347	1.80989e-05	12.2169	12.2362	13.2784	12.5772	0.607339	0.0571528

## Sheet: N-
Time	TAG yield (mg/mL)
	WT-White light-1	WT-White light-2	WT-White light-3	Average	Stdev	WT-Blue light-1	WT-Blue light-2	WT-Blue light-3	Average	Stdev	p value	NobZIP77ko1-White light-1	NobZIP77ko1-White light-2	NobZIP77ko1-White light-3	Average	Stdev	p value	NobZIP77ko1-Blue light-1	NobZIP77ko1-Blue light-2	NobZIP77ko1-Blue light-3	Average	Stdev	p value
0 h	4.1904	4.1904	4.1904	4.1904	0	4.1904	4.1904	4.1904	4.1904	0	#DIV/0!	4.3722	4.3722	4.3722	4.3722	0	#DIV/0!	4.3722	4.3722	4.3722	4.3722	0	#DIV/0!
6 h	4.41847	5.14946	4.04725	4.53839	0.560804	8.13298	4.11655	4.39814	5.54922	2.24202	0.260036	9.46966	9.50409	10.544	9.83927	0.6106	0.000196502	10.0755	9.26107	12.178	10.5048	1.50512	0.00615661
12 h	7.91499	9.30429	6.04618	7.75515	1.63492	9.5207	8.91655	8.83673	9.09133	0.373982	0.14534	13.9633	12.1772	12.5582	12.8996	0.940719	0.00779718	11.5364	12.4099	11.5789	11.8417	0.492493	0.0200053
24 h	14.0568	14.8636	16.0271	14.9825	0.990534	19.0038	22.6937	21.9217	21.2064	1.94616	0.00815408	15.4834	15.2962	13.2273	14.669	1.25203	0.375852	21.0586	21.4612	23.433	21.9843	1.27068	0.00104662
48 h	26.834	27.5787	28.6792	27.6973	0.928319	42.2492	40.4375	40.3599	41.0155	1.06912	4.7454e-05	22.8352	22.0427	23.6464	22.8414	0.801901	0.00127813	31.0304	33.66	34.0594	32.9166	1.64568	0.00772717
72 h	34.0008	38.2616	35.9727	36.0784	2.13239	50.027	56.2835	41.8541	49.3882	7.2359	0.0378922	34.9758	34.9514	36.9639	35.6304	1.15492	0.384729	46.4496	50.0592	50.858	49.1223	2.34878	0.00106391
96 h	48.5352	49.1009	47.5583	48.3981	0.780393	55.5097	55.6613	55.1925	55.4545	0.239224	0.00104969	50.1792	46.5117	50.9938	49.2282	2.38756	0.307884	63.7724	56.2427	55.6343	58.5498	4.53314	0.0283427
120 h	55.2833	63.0274	56.2311	58.1806	4.22413	60.1613	60.3966	60.3201	60.2927	0.120053	0.238895	49.8435	55.079	55.0858	53.3361	3.0247	0.0944531	62.2859	63.5268	64.6986	63.5038	1.20655	0.076326
144 h	60.7338	56.0356	62.2482	59.6725	3.23944	72.0623	67.997	64.4493	68.1696	3.80945	0.021806	56.2991	61.6565	56.1546	58.0367	3.13562	0.281924	61.1832	64.1276	65.5258	63.6122	2.21671	0.0832259
168 h	65.1923	68.269	62.8407	65.434	2.72222	69.958	73.9779	73.8832	72.6064	2.29408	0.0131546	66.5704	61.5488	59.8972	62.6721	3.47553	0.171363	75.8847	64.3433	70.0572	70.0951	5.77078	0.14969
216 h	74.2144	73.9181	74.2141	74.1155	0.17099	81.2314	75.2872	76.8185	77.779	3.08629	0.0878601	72.6708	71.2759	71.4536	71.8001	0.759229	0.014514	72.6562	71.3272	73.3704	72.4513	1.03691	0.0524961
264 h	71.9606	76.4041	68.8615	72.4087	3.7912	76.2641	72.7514	78.8031	75.9395	3.03888	0.139801	73.2755	68.7589	68.579	70.2045	2.66108	0.230535	77.2043	76.3055	77.0169	76.8423	0.474171	0.0891449
