# Supplementary material for: Exploring a blue-light-sensing transcription factor to double the peak productivity of oil in Nannochloropsis oceanica
Source: Nat Commun. 2022 Mar 29;13:1664. doi: 10.1038/s41467-022-29337-x (PMC8964759; doi:10.1038/s41467-022-29337-x)
Supplement: Supplementary file 8 — Source Data [file 41467_2022_29337_MOESM8_ESM.zip › Source Data-NCOMMS-20-28862D/Figure 6B.xlsx]

## Sheet: Sheet1
TAG yield (mg/mL)
Time (day)	WT-white light-1	WT-white light-2	WT-white light-3	Average	Stdev	NobZIP77ko-1+white light-1	NobZIP77ko-1+white light-2	NobZIP77ko-1+white light-3	Average	Stdev	p value
0 d	6.4275	6.4275	6.4275	6.4275	1.08779e-15	8.3483	8.3483	8.3483	8.3483	0	5.34535e-32
1 d	5.22639	6.24688	7.04073	6.17133	0.909522	10.2748	11.2722	9.01455	10.1872	1.13135	0.00486384
3 d	7.50431	5.58707	6.46236	6.51791	0.959825	12.4334	12.1542	12.8679	12.4852	0.359633	0.00201346
6 d	4.70438	6.53131	8.53187	6.58918	1.9144	14.6303	14.5417	14.1285	14.4335	0.267864	0.0088615
	WT-white light-1	WT-white light-2	WT-white light-3			NobZIP77ko-1+blue light-1	NobZIP77ko-1+blue light-2	NobZIP77ko-1+blue light-3
9 d	7.83637	9.48942	9.42032	8.91537	0.93508	16.7375	14.622	14.0551	15.1382	1.41374	0.00250772
10 d	7.67796	10.1851	10.0427	9.30192	1.40819	22.064	21.0935	20.3165	21.158	0.875526	0.000327482
11 d	12.0265	11.8377	11.9382	11.9341	0.0944556	22.071	22.496	22.6678	22.4116	0.307237	4.51183e-05
12 d	10.8499	13.2696	10.441	11.5202	1.52879	21.8893	23.3451	26.2998	23.8447	2.2473	0.00117873
13 d	11.5361	11.526	12.4825	11.8482	0.549343	26.537	25.8412	25.2888	25.889	0.625487	4.75221e-06
14 d	13.831	11.672	12.1506	12.5512	1.13389	24.7917	25.307	24.8405	24.9798	0.284455	0.00084007
15 d	14.1892	13.0308	13.0163	13.4121	0.673004	23.4118	22.7752	24.2847	23.4906	0.757828	3.67692e-05
16 d	12.3072	10.8216	13.7472	12.292	1.46284	26.1301	23.5804	25.1715	24.9607	1.2879	0.000193321
