# Supplementary material for: Exploring a blue-light-sensing transcription factor to double the peak productivity of oil in Nannochloropsis oceanica
Source: Nat Commun. 2022 Mar 29;13:1664. doi: 10.1038/s41467-022-29337-x (PMC8964759; doi:10.1038/s41467-022-29337-x)
Supplement: Supplementary file 8 — Source Data [file 41467_2022_29337_MOESM8_ESM.zip › Source Data-NCOMMS-20-28862D/Figure 6C.xlsx]

## Sheet: Sheet1
TAG productivity (mg/L·d)
WT-WL-1	WT-WL-2	WT-WL-3	Average	Stdev	KO-BL-1	KO-BL-2	KO-BL-3	Average	Stdev	p value
1.84099	1.87723	2.07611	1.93144	0.126589	3.87765	3.93512	4.15621	3.98966	0.147071	3.0302e-05
