# Supplementary material for: Exploring a blue-light-sensing transcription factor to double the peak productivity of oil in Nannochloropsis oceanica
Source: Nat Commun. 2022 Mar 29;13:1664. doi: 10.1038/s41467-022-29337-x (PMC8964759; doi:10.1038/s41467-022-29337-x)
Supplement: Supplementary file 8 — Source Data [file 41467_2022_29337_MOESM8_ESM.zip › Source Data-NCOMMS-20-28862D/Supplementary Figure 12A.xlsx]

## Sheet: Sheet1
	Expression folds (2-△△Ct)
Time	EV-1	EV-2	EV-3	Average	Stdev	2Bo1-1	2Bo1-2	2Bo1-3	Average	Stdev	p value	2Bo2-1	2Bo2-2	2Bo2-3	Average	Stdev	p value	2Bi1-1	2Bi1-2	2Bi1-3	Average	Stdev	p value	2Bi2-1	2Bi2-2	2Bi2-3	Average	Stdev	p value
0 h	1.02849	0.96987	1.01448	1.00428	0.0306122	9.15004	8.51645	8.41115	8.69255	0.399681	0.000423207	8.10843	7.6366	8.266	8.00368	0.327519	0.0003317	0.543914	0.481755	0.494487	0.506718	0.0328351	2.25046e-05	0.515445	0.470308	0.570636	0.518796	0.0502478	0.00021882
6 h	1.00093	1.0053	0.994557	1.00026	0.00540389	5.95376	6.79037	6.73734	6.49382	0.468457	0.00120619	6.18671	5.45469	6.29641	5.97927	0.4576	0.00140027	0.419913	0.49778	0.342687	0.420126	0.0775467	0.00285765	0.516	0.442447	0.519817	0.492755	0.0436093	0.00107844
24 h	1.10008	0.96989	0.921498	0.997157	0.0923627	3.93789	5.36739	5.2591	4.8548	0.795904	0.00649861	5.99725	5.79737	5.36965	5.72143	0.320618	0.000363823	0.527727	0.525753	0.629647	0.561042	0.0594213	0.00205186	0.59602	0.60573	0.531623	0.577791	0.0402767	0.00372573
48 h	1.08089	0.917671	0.998842	0.999134	0.0816094	7.36222	6.75567	5.94762	6.6885	0.709691	0.00234903	5.63846	5.05933	5.39405	5.36395	0.290732	0.00036119	0.415937	0.401629	0.400135	0.4059	0.00872394	0.00290018	0.493383	0.399725	0.497463	0.463524	0.055289	0.000644759
