# Supplementary material for: Exploring a blue-light-sensing transcription factor to double the peak productivity of oil in Nannochloropsis oceanica
Source: Nat Commun. 2022 Mar 29;13:1664. doi: 10.1038/s41467-022-29337-x (PMC8964759; doi:10.1038/s41467-022-29337-x)
Supplement: Supplementary file 8 — Source Data [file 41467_2022_29337_MOESM8_ESM.zip › Source Data-NCOMMS-20-28862D/Supplementary Figure 12C.xlsx]

## Sheet: Sheet1
Time	%TAG per total lipids
	EV-1	EV-2	EV-3	Average	Stdev	2Bo1-1	2Bo1-2	2Bo1-3	Average	Stdev	p value	2Bo2-1	2Bo2-2	2Bo2-3	Average	Stdev	p value	2Bi1-1	2Bi1-2	2Bi1-3	Average	Stdev	p value	2Bi2-1	2Bi2-2	2Bi2-3	Average	Stdev	p value
0 h	9.2879	10.096	9.88305	9.75566	0.418857	15.9977	15.9068	15.8104	15.905	0.0936708	0.000488908	15.7249	15.9694	15.6718	15.7887	0.158734	0.000235023	3.93687	3.85275	4.54195	4.11052	0.375984	3.49727e-05	3.02441	2.57009	3.12099	2.90517	0.294172	2.44105e-05
24 h	27.7879	27.9276	28.366	28.0271	0.301686	25.7668	27.9888	26.8161	26.8572	1.1116	0.102139	28.2055	25.2484	27.2371	26.897	1.5076	0.161396	17.0714	17.0336	17.8852	17.33	0.481147	1.26026e-05	17.0569	16.5283	17.5607	17.0487	0.51626	1.94156e-05
48 h	36.9747	37.0401	36.9506	36.9885	0.046336	38.0073	36.4884	39.7708	38.0888	1.64271	0.182869	36.6786	36.1894	37.2256	36.6979	0.518375	0.217049	30.1228	31.9339	31.2156	31.0908	0.911986	0.00387669	31.4314	31.4819	31.5997	31.5043	0.0863601	9.60055e-07
72 h	42.8528	44.7794	42.9481	43.5268	1.08584	44.3476	43.9058	44.4549	44.2361	0.291049	0.188056	44.9783	44.161	44.5119	44.5504	0.41004	0.119544	34.6966	32.577	35.1295	34.1344	1.36601	0.000465053	37.5779	38.7326	37.8263	38.0456	0.607798	0.00198637
96 h	49.6449	48.0548	49.0318	48.9105	0.801959	49.0339	48.6296	49.0719	48.9118	0.24516	0.499034	48.3024	48.1063	49.3006	48.5698	0.640485	0.298756	38.569	38.7592	37.8725	38.4002	0.466813	9.29148e-05	39.3621	39.2043	39.3891	39.3185	0.0998075	0.00101832
