# Supplementary material for: Exploring a blue-light-sensing transcription factor to double the peak productivity of oil in Nannochloropsis oceanica
Source: Nat Commun. 2022 Mar 29;13:1664. doi: 10.1038/s41467-022-29337-x (PMC8964759; doi:10.1038/s41467-022-29337-x)
Supplement: Supplementary file 8 — Source Data [file 41467_2022_29337_MOESM8_ESM.zip › Source Data-NCOMMS-20-28862D/Supplementary Figure 12D.xlsx]

## Sheet: Sheet1
Fatty acid composition at N+ (%)
	EV-1	EV-2	EV-3	Average	Stdev	2Bo1-1	2Bo1-2	2Bo1-3	Average	Stdev	p value	2Bo2-1	2Bo2-2	2Bo2-3	Average	Stdev	p value	2Bi1-1	2Bi1-2	2Bi1-3	Average	Stdev	p value	2Bi2-1	2Bi2-2	2Bi2-3	Average	Stdev	p value
C14:0	10.2404	10.1027	10.1429	10.162	0.0707877	11.7316	11.7858	11.6734	11.7303	0.0562206	5.76328e-06	11.7688	11.7692	11.6134	11.7171	0.0897898	1.48482e-05	8.9059	8.7673	8.76528	8.81283	0.0806146	1.49978e-05	9.70977	9.17728	8.61442	9.16716	0.547749	0.0427832
C16:0	75.5334	76.2864	75.668	75.8293	0.401551	74.4591	74.5143	74.3228	74.4321	0.0985759	0.0106743	74.4041	74.44	74.3047	74.3829	0.0701036	0.0110215	74.9326	75.5594	76.0982	75.5301	0.583369	0.25487	70.9809	71.5779	75.7357	72.7648	2.59014	0.0871322
C16:1	8.50514	8.11234	8.68956	8.43568	0.294815	11.0003	10.8449	10.8845	10.9099	0.0807319	0.00141103	10.9559	10.9863	10.9543	10.9655	0.0180534	0.00218829	6.02975	5.09484	6.01676	5.71378	0.536063	0.00200155	4.52588	5.12499	4.22629	4.62572	0.45759	0.000314984
C18:0	3.31725	3.45166	2.93929	3.23607	0.265655	1.53456	1.47904	1.54118	1.51826	0.0341263	0.00356492	1.57903	1.52361	1.50218	1.53494	0.0396573	0.00351428	5.48793	6.40143	5.817	5.90212	0.462659	0.00127643	10.2952	8.74594	7.41094	8.81736	1.44346	0.00941016
C18:1	0.333895	0.295637	0.327315	0.318949	0.0204551	0.186309	0.190257	0.189215	0.188594	0.00204583	0.00381729	0.176667	0.177158	0.17758	0.177135	0.000456669	0.00342096	0.394856	0.511393	0.524099	0.476783	0.0712345	0.0261739	0.365905	0.339692	0.356143	0.353913	0.0132477	0.0391789
C18:2	0.531512	0.574021	0.668181	0.591238	0.069942	0.276271	0.274467	0.280119	0.276952	0.00288733	0.00799079	0.28128	0.275859	0.279775	0.278971	0.00279851	0.00809618	1.26117	1.44356	1.40686	1.37053	0.0964717	0.000283315	1.34198	1.40244	1.10809	1.28417	0.155459	0.00377083
C18:3	0.042688	0.0433439	0.0499639	0.045332	0.00402475	0.0173053	0.0186908	0.0182913	0.0180958	0.00071316	0.00296706	0.0225648	0.0236566	0.0198671	0.0220295	0.00195066	0.00166238	0.0887654	0.0773174	0.0942739	0.0867856	0.00864988	0.00297588	0.0942975	0.0927179	0.0792074	0.0887409	0.00829398	0.00220223
C20:4	0.179729	0.203527	0.191569	0.191608	0.0118991	0.0946187	0.0944073	0.0947029	0.0945763	0.000152286	0.00248482	0.0952569	0.0941827	0.0940191	0.0944862	0.000672398	0.00242815	0.342362	0.334527	0.325417	0.334102	0.00848066	7.15792e-05	0.526838	0.372965	0.489585	0.46313	0.0802755	0.0128994
C20:5	1.31599	0.930356	1.32321	1.18985	0.224757	0.699968	0.798078	0.995835	0.831294	0.150704	0.0464755	0.716404	0.710091	1.05421	0.826901	0.196879	0.052196	2.55666	1.81019	0.952081	1.77298	0.802934	0.167501	2.15924	3.16611	1.97958	2.43498	0.639521	0.032329
