# Supplementary material for: Exploring a blue-light-sensing transcription factor to double the peak productivity of oil in Nannochloropsis oceanica
Source: Nat Commun. 2022 Mar 29;13:1664. doi: 10.1038/s41467-022-29337-x (PMC8964759; doi:10.1038/s41467-022-29337-x)
Supplement: Supplementary file 8 — Source Data [file 41467_2022_29337_MOESM8_ESM.zip › Source Data-NCOMMS-20-28862D/Supplementary Figure 14A.xlsx]

## Sheet: Sheet1
Time	107 cells/mL
	WT-1	WT-2	WT-3	Average	Stdev	2Bko1-1	2Bko1-2	2Bko1-3	Average	Stdev	p value	2Bko2-1	2Bko2-2	2Bko2-3	Average	Stdev	p value	2Bc1-1	2Bc1-2	2Bc1-3	Average	Stdev	p value	2Bc2-1	2Bc2-2	2Bc2-3	Average	Stdev	p value
0 d	1.054	1.054	1.054	1.054	0	1.054	1.054	1.054	1.054	0	#DIV/0!	1.091	1.091	1.091	1.091	0	#DIV/0!	1.04	1.04	1.04	1.04	0	#DIV/0!	1.05	1.05	1.05	1.05	0	#DIV/0!
1 d	1.14	1.168	1.136	1.148	0.0174356	1.092	1.1	1.156	1.116	0.0348712	0.125988	1.124	1.156	1.136	1.13867	0.0161658	0.26704	1.188	1.136	1.208	1.17733	0.0371663	0.154173	1.108	1.164	1.188	1.15333	0.0410528	0.425274
2 d	1.476	1.548	1.58	1.53467	0.0532666	1.604	1.656	1.62	1.62667	0.0266333	0.0384687	1.656	1.604	1.612	1.624	0.028	0.0408351	1.568	1.632	1.68	1.62667	0.0561902	0.0544429	1.576	1.628	1.608	1.604	0.0262298	0.0694718
3 d	2.536	2.768	2.932	2.74533	0.198971	2.68	2.74	2.76	2.72667	0.0416333	0.443594	2.688	2.792	2.808	2.76267	0.0651562	0.448519	2.788	2.752	2.772	2.77067	0.018037	0.423124	2.768	2.756	2.764	2.76267	0.0061101	0.446967
4 d	2.952	2.932	3.064	2.98267	0.071143	2.852	2.924	3.024	2.93333	0.086379	0.244567	2.968	2.924	2.912	2.93467	0.0294845	0.184085	2.952	3.02	3.064	3.012	0.0564269	0.303555	2.988	3	3.028	3.00533	0.0205264	0.321103
5 d	3.4	3.448	3.432	3.42667	0.0244404	3.448	3.456	3.506	3.47	0.0314325	0.0684145	3.4	3.392	3.416	3.40267	0.0122202	0.113653	3.432	3.216	3.488	3.37867	0.143629	0.311514	3.416	3.424	3.512	3.45067	0.0532666	0.266255
6 d	4.16	4.264	4.296	4.24	0.0711056	4.14	4.344	4.032	4.172	0.158442	0.274941	4.176	4.056	4.12	4.11733	0.0600444	0.0431878	4.204	4.092	3.856	4.05067	0.177644	0.0989847	3.84	3.928	4.008	3.92533	0.0840317	0.00415687
7 d	4.352	4.344	4.408	4.368	0.0348712	4.356	4.376	4.476	4.40267	0.064291	0.235173	4.456	4.356	4.238	4.35	0.109124	0.403574	4.318	4.286	4.382	4.32867	0.0488808	0.163044	4.222	4.396	4.368	4.32867	0.0934309	0.275715
8 d	4.96	4.92	5.152	5.01067	0.124022	4.992	4.944	4.984	4.97333	0.0257164	0.328441	4.952	4.972	4.976	4.96667	0.0128582	0.301062	4.956	4.932	4.822	4.90333	0.0714516	0.139883	4.98	4.856	4.96	4.932	0.0665733	0.201546
