# Supplementary material for: Exploring a blue-light-sensing transcription factor to double the peak productivity of oil in Nannochloropsis oceanica
Source: Nat Commun. 2022 Mar 29;13:1664. doi: 10.1038/s41467-022-29337-x (PMC8964759; doi:10.1038/s41467-022-29337-x)
Supplement: Supplementary file 8 — Source Data [file 41467_2022_29337_MOESM8_ESM.zip › Source Data-NCOMMS-20-28862D/Supplementary Figure 14C.xlsx]

## Sheet: Sheet1
	TAG yield (mg/L)
	WT-1	WT-2	WT-3	Average	Stdev	2Bko1-1	2Bko1-2	2Bko1-3	Average	Stdev	p value	2Bko2-1	2Bko2-2	2Bko2-3	Average	Stdev	p value	2Bc1-1	2Bc1-2	2Bc1-3	Average	Stdev	p value	2Bc2-1	2Bc2-2	2Bc2-3	Average	Stdev	p value
0h	1.00858	1.04073	0.969287	1.0062	0.0357796	0.457652	0.447475	0.406603	0.437243	0.0270188	2.23581e-05	0.408049	0.428976	0.417816	0.418281	0.0104714	0.000275783	1.01795	1.01412	1.00164	1.01124	0.00852765	0.416277	1.01847	1.06041	1.03212	1.037	0.0213932	0.141962
24h	5.51637	5.7256	5.96285	5.73494	0.223386	3.49387	3.24722	3.19502	3.31204	0.159624	0.000101429	3.06733	3.37788	3.15202	3.19908	0.160532	8.51456e-05	5.74508	5.57533	5.7898	5.7034	0.113149	0.420731	5.81759	5.84378	5.77845	5.81327	0.0328823	0.303361
48h	9.83917	10.2662	9.92697	10.0108	0.225525	7.23123	7.7021	7.05609	7.32981	0.334094	0.000325964	6.9772	6.91577	7.26843	7.0538	0.188393	3.96594e-05	9.2126	10.1052	10.7026	10.0068	0.749855	0.496833	9.52116	10.5069	9.95742	9.99515	0.493944	0.481787
72h	16.7813	16.5809	17.8494	17.0705	0.681932	15.8098	16.4092	16.974	16.3977	0.582205	0.132567	16.3755	16.6185	16.2145	16.4028	0.203392	0.113407	16.797	16.8837	17.3804	17.0204	0.314825	0.457865	17.0587	15.9997	16.6424	16.5669	0.533485	0.186899
96h	29.1113	28.8389	28.1085	28.6863	0.518544	28.7378	29.2452	28.2459	28.7429	0.499666	0.449064	28.1116	28.0658	28.3467	28.1747	0.150743	0.112227	27.8616	28.5299	29.081	28.4908	0.610602	0.347457	29.0766	28.1427	28.1033	28.4409	0.550942	0.302189
