# Supplementary material for: Exploring a blue-light-sensing transcription factor to double the peak productivity of oil in Nannochloropsis oceanica
Source: Nat Commun. 2022 Mar 29;13:1664. doi: 10.1038/s41467-022-29337-x (PMC8964759; doi:10.1038/s41467-022-29337-x)
Supplement: Supplementary file 8 — Source Data [file 41467_2022_29337_MOESM8_ESM.zip › Source Data-NCOMMS-20-28862D/Supplementary Figure 14D.xlsx]

## Sheet: Sheet1
Fatty acid composition at N- 24 h (%)
	WT-1	WT-2	WT-3	Average	Stdev	2Bko1-1	2Bko1-2	2Bko1-3	Average	Stdev	p value	2Bko2-1	2Bko2-2	2Bko2-3	Average	Stdev	p value	2Bc1-1	2Bc1-2	2Bc1-3	Average	Stdev	p value	2Bc2-1	2Bc2-2	2Bc2-3	Average	Stdev	p value
C14:0	12.4549	12.3918	12.7011	12.5159	0.163442	11.8221	11.6467	11.5831	11.684	0.123775	0.00140136	11.865	11.9553	11.2193	11.6799	0.401424	0.0266625	12.6522	12.3693	12.7072	12.5762	0.181345	0.345449	12.6171	12.7704	12.5967	12.6614	0.0949287	0.134549
C16:0	75.1798	76.3035	74.8067	75.43	0.779134	73.6533	73.3197	73.867	73.6133	0.275813	0.0218682	72.4396	72.5547	72.6551	72.5498	0.107788	0.0109153	74.4899	74.9378	75.4044	74.944	0.457301	0.207874	74.8431	73.5307	74.5856	74.3198	0.69541	0.0701554
C16:1	4.01135	3.79197	3.93909	3.91414	0.111795	1.59939	1.96712	2.13343	1.89998	0.273278	0.00114455	1.20669	1.67953	1.80409	1.56344	0.315166	0.00137897	3.89359	3.90691	3.363	3.72117	0.310251	0.199172	3.81046	4.161	3.50768	3.82638	0.326953	0.347849
C18:0	7.02802	6.15625	7.44733	6.8772	0.658623	10.0022	10.3117	9.07252	9.79546	0.644925	0.00269676	10.2843	9.93787	10.4857	10.2359	0.277086	0.00287315	7.35278	7.51538	7.2619	7.37668	0.12842	0.159237	6.68688	7.87978	7.67787	7.41484	0.638466	0.18374
C18:1	0.0857919	0.0913266	0.101671	0.09293	0.0080603	0.287985	0.246717	0.215565	0.250089	0.0363274	0.00698963	0.222736	0.161576	0.256887	0.213733	0.0482893	0.0229836	0.322735	0.197411	0.134117	0.218087	0.0959938	0.0757757	0.501365	0.413317	0.317089	0.41059	0.0921684	0.0130889
C18:2	0.46918	0.548753	0.423942	0.480625	0.0631874	0.912575	0.831961	1.4161	1.05355	0.316559	0.0415853	1.80498	1.59891	1.81606	1.73998	0.122294	0.000274834	0.47946	0.326539	0.408407	0.404802	0.0765243	0.129314	0.60689	0.508597	0.417508	0.510998	0.0947136	0.335691
C18:3	0.0344243	0.0522848	0.0545264	0.0470785	0.011016	0.243299	0.285855	0.1813	0.236818	0.052578	0.0104575	0.316098	0.316658	0.316197	0.316317	0.000298979	0.000276454	0.040025	0.0377296	0.0289367	0.0355638	0.00585282	0.103402	0.0320919	0.0292022	0.0219628	0.0277523	0.00521791	0.0375063
C20:4	0.275064	0.234601	0.218038	0.242568	0.0293358	0.599251	0.551224	0.560687	0.570387	0.0254409	7.22612e-05	0.592979	0.562458	0.476353	0.54393	0.0604801	0.00252755	0.136365	0.150099	0.118077	0.134847	0.0160645	0.00520537	0.216346	0.210826	0.15227	0.193147	0.0355086	0.0695939
C20:5	0.461509	0.429594	0.307659	0.399587	0.0811954	0.87999	0.839003	0.970352	0.896448	0.0672034	0.000708295	1.26755	1.233	0.970407	1.15699	0.162503	0.00292793	0.632935	0.558849	0.573931	0.588572	0.0391525	0.0192023	0.685767	0.496214	0.723309	0.635097	0.121732	0.0288886
