# Supplementary material for: Exploring a blue-light-sensing transcription factor to double the peak productivity of oil in Nannochloropsis oceanica
Source: Nat Commun. 2022 Mar 29;13:1664. doi: 10.1038/s41467-022-29337-x (PMC8964759; doi:10.1038/s41467-022-29337-x)
Supplement: Supplementary file 8 — Source Data [file 41467_2022_29337_MOESM8_ESM.zip › Source Data-NCOMMS-20-28862D/Supplementary Figure 14E.xlsx]

## Sheet: Sheet1
	TFA content (mg/g DW)
	WT-1	WT-2	WT-3	Average	Stdev	2Bko1-1	2Bko1-2	2Bko1-3	Average	Stdev	p value	2Bko2-1	2Bko2-2	2Bko2-3	Average	Stdev	p value	2Bc1-1	2Bc1-2	2Bc1-3	Average	Stdev	p value	2Bc2-1	2Bc2-2	2Bc2-3	Average	Stdev	p value
0 h	147.305	146.821	158.379	150.835	6.53795	133.018	136.752	134.844	134.871	1.8668	0.0214165	133.495	134.12	134.589	134.068	0.548511	0.0231195	180.972	191.318	201.223	191.171	10.1261	0.00352145	191.32	178.8	168.493	179.538	11.4312	0.014688
24 h	181.768	174.121	190.411	182.1	8.15014	150.744	164.186	167.706	160.879	8.95175	0.0194936	152.691	168.173	149.605	156.823	9.94963	0.014418	208.55	197.371	206.525	204.149	5.95638	0.0113713	204.868	215.123	225.997	215.33	10.5659	0.00716333
48 h	251.374	283.345	270.517	268.412	16.0892	210.957	199.338	183.792	198.029	13.63	0.00241255	186.9	176.576	190.586	184.687	7.26268	0.00248013	222.749	218.717	221.841	221.102	2.11483	0.0172699	226.042	247.564	234.867	236.158	10.8188	0.0263566
72 h	364.093	344.361	376.119	361.524	16.0343	338.019	345.229	354.717	345.988	8.37477	0.116569	346.589	334.67	326.584	335.948	10.0631	0.0458771	332.954	350.395	339.256	340.868	8.83164	0.0711735	309.765	324.821	337.191	323.926	13.7344	0.0189652
96 h	485.809	483.717	470.358	479.961	8.38195	480.712	459.486	475.942	472.046	11.1361	0.192481	423.008	455.562	442.279	440.283	16.3683	0.0168831	497.724	473.152	484.908	485.261	12.2897	0.287362	497.247	464.817	482.483	481.516	16.2367	0.446109
