# Supplementary material for: Exploring a blue-light-sensing transcription factor to double the peak productivity of oil in Nannochloropsis oceanica
Source: Nat Commun. 2022 Mar 29;13:1664. doi: 10.1038/s41467-022-29337-x (PMC8964759; doi:10.1038/s41467-022-29337-x)
Supplement: Supplementary file 8 — Source Data [file 41467_2022_29337_MOESM8_ESM.zip › Source Data-NCOMMS-20-28862D/Supplementary Figure 16A.xlsx]

## Sheet: Sheet1
Time	107 cells/mL
	WT-1	WT-2	WT-3	Average	Stdev	2ko1-1	2ko1-2	2ko1-3	Average	Stdev	p value	2ko2-1	2ko2-2	2ko2-3	Average	Stdev	p value
0 d	4.95	8.39	9.49	7.61	2.36837	12.1	15.8	17.8	15.2333	2.89194	0.0128723	18	22.5	26.3	22.2667	4.15492	0.00564192
1 d	5.28	9.28	10.8	8.45333	2.85134	12.3	15.9	19.7	15.9667	3.70045	0.0265906	21.9	25.7	28.4	25.3333	3.26548	0.00134368
2 d	5.35	9	9.93	8.09333	2.42087	13.4	18	21.3	17.5667	3.96779	0.0165182	22.1	26.5	29.6	26.0667	3.76873	0.00199019
3 d	4.98	8.89	11.5	8.45667	3.28153	14.3	17	19.8	17.0333	2.75015	0.0134298	23.2	29.8	29.4	27.4667	3.70045	0.00139026
4 d	4.97	7.27	9.93	7.39	2.48218	12.7	15.4	20.7	16.2667	4.06981	0.0210785	21.6	26.4	29.1	25.7	3.79868	0.00188816
5 d	4.93	8.49	9.67	7.69667	2.46758	11.4	14	17.7	14.3667	3.16596	0.0241627	18	22.9	31.9	24.2667	7.05006	0.0215835
6 d	4.86	7.96	8.84	7.22	2.09065	12.7	14.7	17.5	14.9667	2.41109	0.00711427	21.8	24	28.7	24.8333	3.52467	0.00189116
7 d	4.86	7.43	9.35	7.21333	2.25283	12.2	14.3	16.8	14.4333	2.3029	0.00891542	20.1	25.4	24.8	23.4333	2.9023	0.000996464
8 d	5.31	8.64	9.37	7.77333	2.16431	12.6	16.2	17.6	15.4667	2.57941	0.00885171	18.8	24.2	31.4	24.8	6.32139	0.0160921
