# Supplementary material for: Exploring a blue-light-sensing transcription factor to double the peak productivity of oil in Nannochloropsis oceanica
Source: Nat Commun. 2022 Mar 29;13:1664. doi: 10.1038/s41467-022-29337-x (PMC8964759; doi:10.1038/s41467-022-29337-x)
Supplement: Supplementary file 8 — Source Data [file 41467_2022_29337_MOESM8_ESM.zip › Source Data-NCOMMS-20-28862D/Supplementary Figure 16C.xlsx]

## Sheet: Sheet1
	TAG yield (mg/L)
	WT-1	WT-2	WT-3	Average	Stdev	77-2B-ko1-1	77-2B-ko1-2	77-2B-ko1-3	Average	Stdev	p value	77-2B-ko2-1	77-2B-ko2-2	77-2B-ko2-3	Average	Stdev	p value
0 h	1.03539	0.875178	0.808279	0.906283	0.116708	0.680157	0.595628	0.691909	0.655898	0.0525252	0.0240194	0.677804	0.726515	0.722512	0.708944	0.0270421	0.0463086
24 h	2.09738	2.63357	1.62793	2.11963	0.503187	0.885199	1.28764	1.21746	1.1301	0.214973	0.0298452	0.876623	1.34771	1.42877	1.2177	0.29815	0.0347188
48 h	10.4686	8.76795	9.85641	9.69764	0.861352	10.9214	9.33701	14.766	11.6748	2.79183	0.172582	13.2798	8.69111	12.8831	11.618	2.54249	0.160347
72 h	16.0253	16.549	13.6472	15.4072	1.54652	12.3611	12.4373	16.907	13.9018	2.60285	0.22395	9.86619	14.2888	12.8833	12.3461	2.25973	0.0670905
96 h	24.1506	24.4975	18.5809	22.4097	3.32033	16.1236	23.2509	16.45	18.6082	4.02403	0.138888	16.9947	19.0666	21.2598	19.107	2.13282	0.11624
