# Supplementary material for: Exploring a blue-light-sensing transcription factor to double the peak productivity of oil in Nannochloropsis oceanica
Source: Nat Commun. 2022 Mar 29;13:1664. doi: 10.1038/s41467-022-29337-x (PMC8964759; doi:10.1038/s41467-022-29337-x)
Supplement: Supplementary file 8 — Source Data [file 41467_2022_29337_MOESM8_ESM.zip › Source Data-NCOMMS-20-28862D/Supplementary Figure 16D.xlsx]

## Sheet: Sheet1
Fatty acid composition at N- 24 h (%)
	WT-1	WT-2	WT-3	Average	Stdev	77-2B-ko1-1	77-2B-ko1-2	77-2B-ko1-3	Average	Stdev	p value	77-2B-ko2-1	77-2B-ko2-2	77-2B-ko2-3	Average	Stdev	p value
C14:0	10.4581	8.63211	9.23358	9.44125	0.930525	10.1659	10.018	8.54075	9.57488	0.898632	0.433355	10.2346	9.4741	9.6246	9.77778	0.402741	0.304697
C16:0	70.4917	75.263	74.1086	73.2878	2.48932	69.3615	70.4519	72.1032	70.6389	1.38038	0.100901	69.0135	71.0772	70.11	70.0669	1.03252	0.0707316
C16:1	6.78244	6.30778	5.46514	6.18512	0.667163	5.58725	4.75326	5.13645	5.15898	0.417454	0.0498117	3.61684	4.88652	4.6243	4.37589	0.6703	0.0147793
C18:0	10.2947	8.12706	9.12024	9.18065	1.08506	12.4556	11.57	11.6669	11.8975	0.485768	0.0166339	14.934	10.9435	12.8777	12.9184	1.99557	0.0314665
C18:1	0.776794	0.528962	0.814552	0.70677	0.155139	0.669824	0.999358	0.632963	0.767382	0.201741	0.351215	0.712438	1.48023	0.986796	1.05982	0.38907	0.126427
C18:2	0.37531	0.249939	0.367892	0.331047	0.0703395	0.201477	0.331051	0.261256	0.264595	0.0648517	0.147852	0.397952	0.436657	0.340326	0.391645	0.0484741	0.147181
C18:3	0.532623	0.614946	0.605805	0.584458	0.0451226	1.05658	1.35837	1.18541	1.20012	0.151432	0.00686563	0.695353	1.15379	0.926378	0.925172	0.229219	0.0592657
C20:4	0.110954	0.108801	0.132269	0.117341	0.0129725	0.270029	0.270324	0.202254	0.247536	0.0392153	0.0101989	0.166973	0.219808	0.204317	0.197033	0.0271602	0.0107366
C20:5	0.18151	0.179447	0.214711	0.191889	0.0197913	0.238523	0.258835	0.27686	0.258073	0.0191803	0.00709092	0.250821	0.358297	0.288253	0.299124	0.0545565	0.0313994
