# Supplementary material for: Exploring a blue-light-sensing transcription factor to double the peak productivity of oil in Nannochloropsis oceanica
Source: Nat Commun. 2022 Mar 29;13:1664. doi: 10.1038/s41467-022-29337-x (PMC8964759; doi:10.1038/s41467-022-29337-x)
Supplement: Supplementary file 8 — Source Data [file 41467_2022_29337_MOESM8_ESM.zip › Source Data-NCOMMS-20-28862D/Supplementary Figure 16E.xlsx]

## Sheet: Sheet1
	TFA content (mg/L)
	WT-1	WT-2	WT-3	Average	Stdev	77-2B-ko1-1	77-2B-ko1-2	77-2B-ko1-3	Average	Stdev	p value	77-2B-ko2-1	77-2B-ko2-2	77-2B-ko2-3	Average	Stdev	p value
0 h	35.6303	28.6714	32.4159	32.2392	3.48282	35.4643	36.2529	33.7342	35.1505	1.28836	0.141313	38.8751	28.937	37.5842	35.1321	5.40379	0.243084
24 h	57.8335	53.8927	52.0045	54.5769	2.9741	38.0427	47.4718	45.133	43.5492	4.90999	0.0195171	59.615	42.7973	41.9812	48.1312	9.95365	0.190096
48 h	79.7657	77.2734	73.0455	76.6949	3.39724	61.8288	51.9777	58.9097	57.572	5.05994	0.00405441	57.1106	57.6453	51.3031	55.353	3.51751	0.000824719
72 h	90.6196	106.477	91.6288	96.2416	8.87805	88.0405	83.2786	92.7587	88.026	4.74005	0.125379	64.0736	75.0339	76.0001	71.7025	6.62447	0.0106881
96 h	87.7347	79.0335	67.5781	78.1155	10.1096	76.7653	71.1328	66.6499	71.516	5.06856	0.193911	59.9144	55.4716	61.3273	58.9044	3.05569	0.0353163
