# Supplementary material for: Exploring a blue-light-sensing transcription factor to double the peak productivity of oil in Nannochloropsis oceanica
Source: Nat Commun. 2022 Mar 29;13:1664. doi: 10.1038/s41467-022-29337-x (PMC8964759; doi:10.1038/s41467-022-29337-x)
Supplement: Supplementary file 8 — Source Data [file 41467_2022_29337_MOESM8_ESM.zip › Source Data-NCOMMS-20-28862D/Supplementary Figure 19-uncropped and unprocecessed scan.xlsx]

## Sheet: Sheet1
uncropped and unprocecessed scan
		Darkness-1							Darkness-2
		Blue light-1							Blue light-2
		White light-1							White light-2
