# Supplementary material for: Exploring a blue-light-sensing transcription factor to double the peak productivity of oil in Nannochloropsis oceanica
Source: Nat Commun. 2022 Mar 29;13:1664. doi: 10.1038/s41467-022-29337-x (PMC8964759; doi:10.1038/s41467-022-29337-x)
Supplement: Supplementary file 8 — Source Data [file 41467_2022_29337_MOESM8_ESM.zip › Source Data-NCOMMS-20-28862D/Supplementary Figure 1A.xlsx]

## Sheet: Transcript fold change
	FPKM_N+	FPKM_N-	log2(N-/N+)	p value
3 h	229.309	208.725	-0.135688	0.07
6 h	197.748	164.846	-0.262538	0.06
12 h	90.8225	62.1015	-0.548421	0
24 h	235.665	188.716	-0.320518	0.02
48 h	212.84	170.019	-0.32407	0

## Sheet: Protein fold change
	Protein abundance-N+	Protein abundance-N-	(N-) - (N+)	p value
3 h	18.2773	17.8726	-0.4047	0.16
6 h	18.4438	18.5886	0.144733	0.41
12 h	18.9299	17.1204	-1.8095	0.1
24 h	19.1501	18.6651	-0.485	0.05
48 h	19.5784	19.4492	-0.129233	0.24
