# Supplementary material for: Exploring a blue-light-sensing transcription factor to double the peak productivity of oil in Nannochloropsis oceanica
Source: Nat Commun. 2022 Mar 29;13:1664. doi: 10.1038/s41467-022-29337-x (PMC8964759; doi:10.1038/s41467-022-29337-x)
Supplement: Supplementary file 8 — Source Data [file 41467_2022_29337_MOESM8_ESM.zip › Source Data-NCOMMS-20-28862D/Supplementary Figure 20-Growth curve.xlsx]

## Sheet: N+
Time	107 cells/mL
	WT-White light-1	WT-White light-2	WT-White light-3	Average	Stdev	WT-Blue light-1	WT-Blue light-2	WT-Blue light-3	Average	Stdev	p value	NobZIP77ko1-White light-1	NobZIP77ko1-White light-2	NobZIP77ko1-White light-3	Average	Stdev	p value	NobZIP77ko1-Blue light-1	NobZIP77ko1-Blue light-2	NobZIP77ko1-Blue light-3	Average	Stdev	p value
0 h	5.55	5.55	5.55	5.55	0	5.55	5.55	5.55	5.55	0	#DIV/0!	5.53	5.53	5.53	5.53	0	#DIV/0!	5.53	5.53	5.53	5.53	0	#DIV/0!
6 h	5.65	5.92	6.23	5.93333	0.29023	5.79	5.58	5.88	5.75	0.153948	0.202077	5.86	5.75	5.55	5.72	0.157162	0.171274	5.78	5.79	5.59	5.72	0.112694	0.166349
12 h	5.71	5.94	6.15	5.93333	0.220076	6.14	5.78	6.04	5.98667	0.185831	0.382458	6.06	5.92	5.76	5.91333	0.150111	0.451802	6.06	5.94	5.78	5.92667	0.140475	0.483599
24 h	5.84	6.01	6.26	6.03667	0.211266	6.4	5.85	6.14	6.13	0.275136	0.333486	6.21	6.05	5.89	6.05	0.16	0.467519	6.18	6.11	5.88	6.05667	0.15695	0.45107
48 h	6.35	6.51	6.63	6.49667	0.140475	6.86	6.22	6.57	6.55	0.320468	0.405181	6.69	6.45	6.25	6.46333	0.220303	0.418875	6.57	6.52	6.26	6.45	0.166433	0.364932
72 h	6.73	6.9	7.09	6.90667	0.180093	7.3	6.65	6.92	6.95667	0.326548	0.415396	7.17	6.91	6.74	6.94	0.216564	0.423956	7.05	6.83	6.69	6.85667	0.181475	0.375925
96 h	7.18	7.29	7.51	7.32667	0.168028	7.71	7.09	7.47	7.42333	0.312623	0.334324	7.48	7.35	7.15	7.32667	0.166233	0.5	7.36	7.31	7.15	7.27333	0.109697	0.336406
120 h	7.7	8.01	8.14	7.95	0.226053	8.34	7.67	8.1	8.03667	0.33946	0.367043	8.11	7.94	7.77	7.94	0.17	0.477161	8.01	7.96	7.83	7.93333	0.0929157	0.457164
144 h	8.23	8.46	8.7	8.46333	0.235018	8.69	8.11	8.53	8.44333	0.299555	0.466058	8.52	8.45	8.18	8.38333	0.179536	0.332698	8.32	8.25	8.02	8.19667	0.15695	0.0939301
168 h	8.7	8.91	9.02	8.87667	0.162583	9.17	8.58	8.79	8.84667	0.299054	0.444053	9.07	8.96	8.68	8.90333	0.20108	0.43364	8.78	8.77	8.49	8.68	0.164621	0.107474
192 h	9.03	9.29	9.32	9.21333	0.159478	9.49	8.92	9.18	9.19667	0.285365	0.467485	9.32	9.34	9.18	9.28	0.087178	0.284528	9.25	9.17	8.88	9.1	0.194679	0.240269
216 h	9.15	9.46	9.57	9.39333	0.217792	9.62	9.15	9.32	9.36333	0.237978	0.43995	9.58	9.49	9.32	9.46333	0.132035	0.331923	9.5	9.51	9.14	9.38333	0.210792	0.478586
264 h	9.34	9.64	9.86	9.61333	0.261024	9.93	9.47	9.71	9.70333	0.230072	0.338842	9.76	9.89	9.54	9.73	0.176918	0.280488	9.84	9.85	9.41	9.7	0.251197	0.349944

## Sheet: N-
Time	107 cells/mL
	WT-White light-1	WT-White light-2	WT-White light-3	Average	Stdev	WT-Blue light-1	WT-Blue light-2	WT-Blue light-3	Average	Stdev	p value	NobZIP77ko1-White light-1	NobZIP77ko1-White light-2	NobZIP77ko1-White light-3	Average	Stdev	p value	NobZIP77ko1-Blue light-1	NobZIP77ko1-Blue light-2	NobZIP77ko1-Blue light-3	Average	Stdev	p value
0 h	5.55	5.55	5.55	5.55	0	5.55	5.55	5.55	5.55	0	#DIV/0!	5.53	5.53	5.53	5.53	0	#DIV/0!	5.53	5.53	5.53	5.53	0	#DIV/0!
6 h	5.69	5.75	5.86	5.76667	0.0862168	5.67	5.61	5.6	5.62667	0.0378594	0.0449346	5.64	5.82	5.66	5.70667	0.0986577	0.236408	5.6	5.76	5.55	5.63667	0.109697	0.0929044
12 h	5.8	6.22	6.05	6.02333	0.211266	5.99	5.65	5.75	5.79667	0.174738	0.113904	5.74	5.95	5.75	5.81333	0.118462	0.113054	5.81	6.04	5.73	5.86	0.160935	0.175357
24 h	5.99	6.45	6.27	6.23667	0.231805	6.11	5.9	6.03	6.01333	0.105987	0.116312	6.02	6.25	6.03	6.1	0.13	0.217981	5.93	6.28	6.09	6.1	0.175214	0.232084
48 h	6.38	6.87	6.7	6.65	0.248797	6.51	6.25	6.34	6.36667	0.132035	0.0892467	6.33	6.53	6.36	6.40667	0.107858	0.113416	6.41	6.7	6.38	6.49667	0.17673	0.219104
72 h	6.71	7.14	7.01	6.95333	0.22053	6.82	6.57	6.66	6.68333	0.126623	0.0788544	6.65	6.83	6.66	6.71333	0.10116	0.0957256	6.62	7.01	6.7	6.77667	0.205994	0.184091
96 h	6.92	7.35	7.21	7.16	0.219317	7.05	6.76	6.81	6.87333	0.155027	0.0730577	6.86	7.06	6.89	6.93667	0.107858	0.10714	6.8	7.25	6.87	6.97333	0.242143	0.189439
120 h	7.12	7.58	7.41	7.37	0.232594	7.21	6.96	7.03	7.06667	0.12897	0.0695243	7.07	7.35	7.1	7.17333	0.153731	0.149151	7.07	7.49	7	7.18667	0.265016	0.209772
144 h	7.31	7.71	7.63	7.55	0.21166	7.46	7.21	7.27	7.31333	0.130512	0.0943841	7.33	7.58	7.35	7.42	0.138924	0.215702	7.36	7.76	7.24	7.45333	0.272274	0.327088
168 h	7.66	8.07	7.89	7.87333	0.205508	7.67	7.42	7.58	7.55667	0.126623	0.0494943	7.53	7.77	7.58	7.62667	0.126623	0.082886	7.54	7.98	7.47	7.66333	0.276466	0.177569
192 h	7.9	8.24	8.06	8.06667	0.170098	7.84	7.59	7.79	7.74	0.132288	0.0310318	7.8	7.93	7.81	7.84667	0.0723418	0.0706693	7.74	8.12	7.75	7.87	0.216564	0.143628
216 h	7.96	8.46	8.13	8.18333	0.254231	8.06	7.71	7.91	7.89333	0.175594	0.0940882	7.91	8.03	7.87	7.93667	0.0832666	0.114707	7.81	8.17	7.84	7.94	0.19975	0.132979
264 h	8.04	8.61	8.26	8.30333	0.28746	8.27	7.81	7.97	8.01667	0.233524	0.126934	7.96	8.14	7.85	7.98333	0.146401	0.0925636	7.89	8.24	7.97	8.03333	0.183394	0.126906
