# Supplementary material for: Exploring a blue-light-sensing transcription factor to double the peak productivity of oil in Nannochloropsis oceanica
Source: Nat Commun. 2022 Mar 29;13:1664. doi: 10.1038/s41467-022-29337-x (PMC8964759; doi:10.1038/s41467-022-29337-x)
Supplement: Supplementary file 8 — Source Data [file 41467_2022_29337_MOESM8_ESM.zip › Source Data-NCOMMS-20-28862D/Supplementary Figure 20-TAG content.xlsx]

## Sheet: N+
Time	TAG content (mg/g DW)
	WT-White light-1	WT-White light-2	WT-White light-3	Average	Stdev	WT-Blue light-1	WT-Blue light-2	WT-Blue light-3	Average	Stdev	p value	NobZIP77ko1-White light-1	NobZIP77ko1-White light-2	NobZIP77ko1-White light-3	Average	Stdev	p value	NobZIP77ko1-Blue light-1	NobZIP77ko1-Blue light-2	NobZIP77ko1-Blue light-3	Average	Stdev	p value
0 h	6.6304	6.6304	6.6304	6.6304	1.08779e-15	6.6304	6.6304	6.6304	6.6304	1.08779e-15	0.5	7.1976	7.1976	7.1976	7.1976	0	6.13011e-31	7.1976	7.1976	7.1976	7.1976	0	6.13011e-31
24 h	3.7954	3.26016	3.93133	3.6623	0.354832	5.00536	4.90668	4.86433	4.92546	0.0723625	0.0108467	9.6471	9.78368	9.18975	9.54018	0.311068	1.5619e-05	6.79711	6.82565	6.85325	6.82534	0.0280756	0.00199067
72 h	5.93969	5.31464	4.62372	5.29268	0.658258	5.80602	5.71211	5.90165	5.80659	0.0947737	0.154065	8.7825	8.7906	9.08456	8.88588	0.172106	0.00386197	5.69171	5.68424	5.77795	5.71797	0.0520793	0.189725
144 h	5.40915	4.83694	4.77525	5.00711	0.349536	5.72721	6.31849	5.03399	5.69323	0.642924	0.100144	14.008	13.7699	11.7274	13.1684	1.2536	0.00247484	9.167	9.20933	11.4576	9.94463	1.31042	0.00865924
216 h	7.80164	9.18003	10.2116	9.06441	1.20911	8.28767	9.92446	10.2814	9.49784	1.06312	0.332826	26.9231	26.7881	24.9171	26.2094	1.1212	2.91161e-05	17.5184	12.6139	13.1596	14.4306	2.688	0.0283866
264 h	11.411	14.471	12.836	12.906	1.53119	10.8995	8.78843	8.46318	9.38372	1.32278	0.0202132	44.6277	40.2115	40.9137	41.9176	2.37312	8.59102e-05	16.9562	13.8842	12.8381	14.5595	2.14048	0.171771

## Sheet: N-
Time	TAG content (mg/g DW)
	WT-White light-1	WT-White light-2	WT-White light-3	Average	Stdev	WT-Blue light-1	WT-Blue light-2	WT-Blue light-3	Average	Stdev	p value	NobZIP77ko1-White light-1	NobZIP77ko1-White light-2	NobZIP77ko1-White light-3	Average	Stdev	p value	NobZIP77ko1-Blue light-1	NobZIP77ko1-Blue light-2	NobZIP77ko1-Blue light-3	Average	Stdev	p value
0 h	6.6304	6.6304	6.6304	6.6304	1.08779e-15	6.6304	6.6304	6.6304	6.6304	1.08779e-15	0.5	7.1976	7.1976	7.1976	7.1976	0	6.13011e-31	7.1976	7.1976	7.1976	7.1976	0	6.13011e-31
6 h	5.84746	5.02729	4.05979	4.97818	0.894846	3.09427	4.46116	3.42231	3.65924	0.713584	0.0600696	9.87514	9.85136	9.83973	9.85541	0.0180517	0.00550552	8.57731	8.03421	7.6826	8.09804	0.450758	0.00650143
12 h	8.46754	8.45669	10.1587	9.02765	0.979545	12.2293	12.2334	12.2444	12.2357	0.00778461	0.0148465	15.6962	15.317	15.8697	15.6276	0.282626	0.00221981	16.7493	13.4161	14.7732	14.9795	1.67613	0.00542072
24 h	19.8289	19.0149	17.5696	18.8045	1.14423	26.426	26.0016	25.0425	25.8234	0.708799	0.000926316	19.0651	18.9699	18.2706	18.7685	0.433798	0.481564	24.4254	22.9409	24.753	24.0398	0.965664	0.0020516
48 h	31.2249	32.8372	32.7262	32.2628	0.900533	43.8672	46.419	45.8958	45.394	1.34791	0.000170886	29.6412	27.5078	25.8981	27.6824	1.87768	0.017135	39.3455	42.1395	37.4891	39.658	2.34093	0.0103925
72 h	42.594	42.184	43.2543	42.6774	0.539979	60.7827	60.5891	62.0049	61.1256	0.767647	6.13563e-06	43.5377	40.1349	41.418	41.6968	1.71849	0.21548	55.0884	61.37	58.0598	58.1727	3.14228	0.00580186
96 h	55.5541	57.2669	53.8469	55.556	1.70998	64.0859	63.5717	65.7991	64.4855	1.16624	0.00138601	55.8042	57.6247	61.0602	58.163	2.66902	0.119561	64.71	67.6543	71.5121	67.9588	3.41122	0.00582159
120 h	62.4284	64.1145	66.0827	64.2085	1.82897	66.8993	68.1859	71.1736	68.753	2.19283	0.0264278	61.4949	61.096	63.2696	61.9535	1.15708	0.0792282	70.6847	76.021	79.7111	75.4723	4.53811	0.0179136
144 h	70.8449	69.2249	63.3502	67.8067	3.94348	79.2862	71.4354	73.5024	74.7413	4.0694	0.0507274	65.7046	66.0517	67.6266	66.461	1.0243	0.309451	77.841	70.4636	67.2085	71.8377	5.44783	0.181553
168 h	77.4954	72.2716	73.3421	74.3697	2.75937	81.2032	86.324	83.0212	83.5161	2.59607	0.00700494	71.4928	75.1633	76.6219	74.426	2.64286	0.490429	85.5295	74.1416	81.5737	80.4149	5.78168	0.102447
216 h	89.5405	88.0372	82.3865	86.6547	3.77207	84.6276	86.9886	89.8989	87.1717	2.64045	0.428163	78.9039	81.0575	88.835	82.9321	5.22424	0.189404	80.9466	81.7769	85.0122	82.5786	2.14809	0.0986784
264 h	82.3182	84.995	77.0409	81.4514	4.04728	85.8916	90.0142	84.1263	86.6773	3.02156	0.0766735	81.4478	81.7399	80.5821	81.2566	0.602108	0.470758	88.4634	88.3879	88.377	88.4095	0.0470673	0.0483385
