# Supplementary material for: Exploring a blue-light-sensing transcription factor to double the peak productivity of oil in Nannochloropsis oceanica
Source: Nat Commun. 2022 Mar 29;13:1664. doi: 10.1038/s41467-022-29337-x (PMC8964759; doi:10.1038/s41467-022-29337-x)
Supplement: Supplementary file 8 — Source Data [file 41467_2022_29337_MOESM8_ESM.zip › Source Data-NCOMMS-20-28862D/Supplementary Figure 21.xlsx]

## Sheet: Sheet1
OD750
Time (day)	WT-white light-1	WT-white light-2	WT-white light-3	Average	Stdev	NobZIP77ko-1+white light-1	NobZIP77ko-1+white light-2	NobZIP77ko-1+white light-3	Average	Stdev	p value
1 d	5.4	5.38	5.51	5.43	0.07	5.2	5.61	5.56	5.45667	0.223681	0.429655
3 d	6.68	6.94	6.28	6.63333	0.332466	5.92	6.67	6.2	6.26333	0.37899	0.136821
6 d	9.93	9.1	9.44	9.49	0.417253	7.71	8.77	8.28	8.25333	0.530503	0.0181941
	WT-white light-1	WT-white light-2	WT-white light-3	Average	Stdev	NobZIP77ko-1+blue light-1	NobZIP77ko-1+blue light-2	NobZIP77ko-1+blue light-3	Average	Stdev	p value
9 d	11.94	11.41	13.44	12.2633	1.05292	10.22	10.13	10.45	10.2667	0.165025	0.0390706
10 d	12.24	12.38	14.2	12.94	1.09343	11.29	11.01	11.21	11.17	0.144222	0.052354
11 d	12.74	13.95	15.59	14.0933	1.4304	12.57	11.96	12.4	12.31	0.314802	0.0790572
12 d	13	14.56	15.56	14.3733	1.29017	12.57	12.87	12.33	12.59	0.270555	0.0668159
13 d	13.13	15.1	15.96	14.73	1.45083	12.99	12.93	12.71	12.8767	0.147422	0.078048
14 d	14.15	15.02	15.67	14.9467	0.762649	12.94	13.89	14.79	13.8733	0.925113	0.0992435
15 d	14.43	15.54	17.12	15.6967	1.35183	14.12	14.43	15.33	14.6267	0.628517	0.153486
16 d	17.61	18.57	19.85	18.6767	1.1238	15.79	17.08	18.5	17.1233	1.35552	0.101816
