# Supplementary material for: Exploring a blue-light-sensing transcription factor to double the peak productivity of oil in Nannochloropsis oceanica
Source: Nat Commun. 2022 Mar 29;13:1664. doi: 10.1038/s41467-022-29337-x (PMC8964759; doi:10.1038/s41467-022-29337-x)
Supplement: Supplementary file 8 — Source Data [file 41467_2022_29337_MOESM8_ESM.zip › Source Data-NCOMMS-20-28862D/Supplementary Figure 22.xlsx]

## Sheet: A
	TrainTest	TAG	Group	Species	Strain	Light	Timepoint	Condition	Sample	Phenome	measured	predicted
1	Train	2.83	WT-standard_White_N-_000h_S1	IMET1	WT-standard	White	000h	N-	S1	TAG	2.83	2.74
2	Train	2.3	WT-standard_White_N-_000h_S2	IMET1	WT-standard	White	000h	N-	S2	TAG	2.3	2.41
3	Test	2.25	WT-standard_White_N-_000h_S3	IMET1	WT-standard	White	000h	N-	S3	TAG	2.25	1.59
4	Train	13.45	WT-standard_White_N-_024h_S1	IMET1	WT-standard	White	024h	N-	S1	TAG	13.45	13.39
5	Train	15.51	WT-standard_White_N-_024h_S2	IMET1	WT-standard	White	024h	N-	S2	TAG	15.51	15.49
6	Test	12.63	WT-standard_White_N-_024h_S3	IMET1	WT-standard	White	024h	N-	S3	TAG	12.63	17.95
7	Train	38.66	WT-standard_White_N-_048h_S1	IMET1	WT-standard	White	048h	N-	S1	TAG	38.66	38.65
8	Train	38.13	WT-standard_White_N-_048h_S2	IMET1	WT-standard	White	048h	N-	S2	TAG	38.13	38.12
9	Test	29.91	WT-standard_White_N-_048h_S3	IMET1	WT-standard	White	048h	N-	S3	TAG	29.91	29.4
10	Train	45.29	WT-standard_White_N-_072h_S1	IMET1	WT-standard	White	072h	N-	S1	TAG	45.29	45.35
11	Train	50.27	WT-standard_White_N-_072h_S2	IMET1	WT-standard	White	072h	N-	S2	TAG	50.27	50.34
12	Test	50.52	WT-standard_White_N-_072h_S3	IMET1	WT-standard	White	072h	N-	S3	TAG	50.52	52.54
13	Train	68.98	WT-standard_White_N-_096h_S1	IMET1	WT-standard	White	096h	N-	S1	TAG	68.98	69.07
14	Train	72.94	WT-standard_White_N-_096h_S2	IMET1	WT-standard	White	096h	N-	S2	TAG	72.94	72.79
15	Test	79.9	WT-standard_White_N-_096h_S3	IMET1	WT-standard	White	096h	N-	S3	TAG	79.9	65.9

## Sheet: B
	TrainTest	TAG	Group	Species	Strain	Light	Timepoint	Condition	Sample	Phenome	measured	predicted
1	Train	1.45081	WT-standard_White_N-_000h_S1	IMET1	WT-standard	White	000h	N-	S1	TAG	1.45081	1.40306
2	Train	1.21441	WT-standard_White_N-_000h_S2	IMET1	WT-standard	White	000h	N-	S2	TAG	1.21441	1.27731
3	Test	1.13429	WT-standard_White_N-_000h_S3	IMET1	WT-standard	White	000h	N-	S3	TAG	1.13429	-0.810381
4	Train	9.29005	WT-standard_White_N-_024h_S1	IMET1	WT-standard	White	024h	N-	S1	TAG	9.29005	9.254
5	Train	10.9523	WT-standard_White_N-_024h_S2	IMET1	WT-standard	White	024h	N-	S2	TAG	10.9523	10.9836
6	Test	8.64704	WT-standard_White_N-_024h_S3	IMET1	WT-standard	White	024h	N-	S3	TAG	8.64704	13.1065
7	Train	29.3815	WT-standard_White_N-_048h_S1	IMET1	WT-standard	White	048h	N-	S1	TAG	29.3815	29.3792
8	Train	29.9494	WT-standard_White_N-_048h_S2	IMET1	WT-standard	White	048h	N-	S2	TAG	29.9494	29.8898
9	Test	22.9152	WT-standard_White_N-_048h_S3	IMET1	WT-standard	White	048h	N-	S3	TAG	22.9152	24.1342
10	Train	39.0724	WT-standard_White_N-_072h_S1	IMET1	WT-standard	White	072h	N-	S1	TAG	39.0724	39.0946
11	Train	45.1174	WT-standard_White_N-_072h_S2	IMET1	WT-standard	White	072h	N-	S2	TAG	45.1174	45.1609
12	Test	43.2226	WT-standard_White_N-_072h_S3	IMET1	WT-standard	White	072h	N-	S3	TAG	43.2226	43.7773
13	Train	54.2815	WT-standard_White_N-_096h_S1	IMET1	WT-standard	White	096h	N-	S1	TAG	54.2815	54.3144
14	Train	59.2307	WT-standard_White_N-_096h_S2	IMET1	WT-standard	White	096h	N-	S2	TAG	59.2307	59.1833
15	Test	66.8148	WT-standard_White_N-_096h_S3	IMET1	WT-standard	White	096h	N-	S3	TAG	66.8148	54.8828
