# Supplementary material for: Exploring a blue-light-sensing transcription factor to double the peak productivity of oil in Nannochloropsis oceanica
Source: Nat Commun. 2022 Mar 29;13:1664. doi: 10.1038/s41467-022-29337-x (PMC8964759; doi:10.1038/s41467-022-29337-x)
Supplement: Supplementary file 8 — Source Data [file 41467_2022_29337_MOESM8_ESM.zip › Source Data-NCOMMS-20-28862D/Supplementary Figure 4A.xlsx]

## Sheet: Sheet1
	Ct value					Ct value						Ct value						Ct value						Ct value
	Empty control					NobZIP77o1						NobZIP77o2						NobZIP77i1						NobZIP77i2
	β-actin	NobZIP77	2-ΔΔCT	Average	Stdev	β-actin	NobZIP77	2-ΔΔCT	Average	Stdev	p value	β-actin	NobZIP77	2-ΔΔCT	Average	Stdev	p value	β-actin	NobZIP77	2-ΔΔCT	Average	Stdev	p value	β-actin	NobZIP77	2-ΔΔCT	Average	Stdev	p value
0 h-1	22.985	20.595	0.99539	1.00002	0.00802235	23.765	20.44	1.90308	2.06819	0.214556	0.00654485	24.185	21.41	1.29984	1.25046	0.220672	0.094049	23.79	21.955	0.677519	0.696745	0.019316	0.000150471	23.655	21.815	0.679871	0.776795	0.0949059	0.0271759
0 h-2	23.31	20.9	1.00928			24.185	20.58	2.31071				25.305	22.38	1.44226				23.79	21.875	0.71615				23.23	21.19	0.780967
0 h-3	23.33	20.94	0.99539			23.94	20.55	1.99078				24.595	22.185	1.00928				23.8	21.925	0.696567				23.875	21.68	0.869545
6 h-1	24.61	22.46	0.993092	1.00016	0.0217464	23.81	20.42	2.34567	2.19209	0.151853	0.00233487	24.57	21.33	2.11404	2.0288	0.24438	0.00883295	22.84	21.085	0.755236	0.714756	0.0477846	0.00168642	22.2	20.54	0.707107	0.653749	0.0553135	0.00185219
6 h-2	25.1	22.905	1.02456			23.31	20.12	2.04202				24.6	21.29	2.21914				22.985	21.42	0.662044				21.995	20.58	0.596668
6 h-3	25.21	23.075	0.982821			23.43	20.14	2.18859				24.12	21.15	1.75321				22.81	21.11	0.726986				22.27	20.715	0.657471
24 h-1	23.045	20.77	0.99539	1.0002	0.0246732	23.535	20.16	2.13366	2.02014	0.098547	0.000956977	24.85	21.275	2.45094	2.26471	0.169659	0.00258729	23.8	21.725	0.866537	0.699494	0.144856	0.0327704	23.23	21.19	0.845768	0.785803	0.0939576	0.0252497
24 h-2	23.33	21.08	0.978289			23.27	20.02	1.95658				24.525	21.16	2.11893				23.655	22.055	0.623445				22.685	20.965	0.677519
24 h-3	22.66	20.34	1.02693			23.185	19.925	1.97019				24.115	20.68	2.22427				25.235	23.67	0.608502				22.905	20.885	0.834124
48 h-1	22.855	20.225	0.980552	1.00095	0.0537547	23.04	19.66	1.64909	1.69799	0.289935	0.0244549	24.055	20.55	1.79834	1.89959	0.330039	0.0195439	24.215	22.19	0.644685	0.629897	0.108609	0.00697875	22.2	20.24	0.616284	0.619149	0.0632763	0.000749304
48 h-2	23.035	20.435	0.960373			23.39	19.725	2.00926				24.87	21.03	2.26839				22.96	20.755	0.730353				22.14	20.03	0.68381
48 h-3	22.325	19.58	1.06191			23.31	20.13	1.43561				24.38	21.015	1.63203				22.81	21.11	0.514651				21.995	20.18	0.557354
