# Supplementary material for: Exploring a blue-light-sensing transcription factor to double the peak productivity of oil in Nannochloropsis oceanica
Source: Nat Commun. 2022 Mar 29;13:1664. doi: 10.1038/s41467-022-29337-x (PMC8964759; doi:10.1038/s41467-022-29337-x)
Supplement: Supplementary file 8 — Source Data [file 41467_2022_29337_MOESM8_ESM.zip › Source Data-NCOMMS-20-28862D/Supplementary Figure 4B.xlsx]

## Sheet: Sheet1
	Cell numbers (107/mL)
	EV-1	EV-2	EV-3	Average	Stdev	NobZIP77o1-1	NobZIP77o1-2	NobZIP77o1-3	Average	Stdev	p value	NobZIP77o2-1	NobZIP77o2-2	NobZIP77o2-3	Average	Stdev	p value	NobZIP77i1-1	NobZIP77i1-2	NobZIP77i1-3	Average	Stdev	p value	NobZIP77i2-1	NobZIP77i2-2	NobZIP77i2-3	Average	Stdev	p value
0 d	4.875	5.55	5.175	5.2	0.338194	5.14286	5.52381	5.82857	5.49841	0.343562	0.172025	4.4381	4.38095	4.47619	4.43175	0.0479355	0.0281562	5.025	4.825	5.525	5.125	0.360555	0.402875	4.775	4.125	4.625	4.50833	0.340343	0.0334962
1 d	7.65	8.55	7.7	7.96667	0.5058	9.16647	9.69438	9.59839	9.48641	0.281207	0.00908729	7.24679	5.42309	7.34277	6.67088	1.08168	0.0810532	8.25	6.65	7.4	7.43333	0.800521	0.196939	7.2	7.85	9.2	8.08333	1.02021	0.435358
2 d	9.2	11.4	10.55	10.3833	1.10943	8.67533	9.63925	9.53779	9.28412	0.529667	0.111674	7.66067	11.4656	10.5524	9.89292	1.98637	0.366352	10.35	10.4	11.4	10.7167	0.592312	0.338442	10.85	9.85	11.65	10.7833	0.90185	0.327157
3 d	11.8	11.9	12.1	11.9333	0.152753	13.0354	11.2406	14.6412	12.9724	1.70114	0.200516	13.2243	9.16253	11.2406	11.2091	2.03105	0.300068	12.3	14.1	10.5	12.3	1.8	0.379164	15.6	13.4	15.2	14.7333	1.17189	0.0257725
4 d	16.9	16.9	16.9	16.9	0	17.4761	15.8438	19.6847	17.6682	1.92764	0.280692	15.4597	14.8835	15.1716	15.1716	0.288068	0.00456631	19.4	16.8	18.9	18.3667	1.37961	0.103459	14.6	17.9	20	17.5	2.72213	0.369688
5 d	19.8	17.8	22.7	20.1	2.46374	14.4015	18.8567	22.1722	18.4768	3.89921	0.290374	20.3072	16.5773	15.7485	17.5443	2.42836	0.134939	23.1	20.5	17.9	20.5	2.6	0.428039	23.6	22	23.8	23.1333	0.986577	0.0775297
6 d	21.3	21.4	23.1	21.9333	1.0116	20.6505	24.0297	22.8094	22.4965	1.71118	0.327449	21.9646	21.4953	20.6505	21.3701	0.665941	0.236128	22	18.8	25.4	22.0667	3.30051	0.475942	23.1	26	24.5	24.5333	1.45029	0.0354296
7 d	29.6	30.2	21.6	27.1333	4.80139	24.0064	27.8394	22.8969	24.9143	2.59329	0.265415	24.309	20.1735	24.2082	22.8969	2.35909	0.133145	21.6	25.2	24.6	23.8	1.92873	0.17801	22.4	33.2	22.4	26	6.23538	0.408035
8 d	26.8	27.4	25.4	26.5333	1.02632	31.7232	32.891	35.8103	33.4748	2.10515	0.00777548	32.3071	22.576	27.4416	27.4416	4.86553	0.389757	29.4	23.2	26.6	26.4	3.10483	0.474545	27.4	31	25.6	28	2.74955	0.230264
