# Supplementary material for: Exploring a blue-light-sensing transcription factor to double the peak productivity of oil in Nannochloropsis oceanica
Source: Nat Commun. 2022 Mar 29;13:1664. doi: 10.1038/s41467-022-29337-x (PMC8964759; doi:10.1038/s41467-022-29337-x)
Supplement: Supplementary file 8 — Source Data [file 41467_2022_29337_MOESM8_ESM.zip › Source Data-NCOMMS-20-28862D/Supplementary Figure 4E.xlsx]

## Sheet: Sheet1
Fatty acid composition at N- 0 h (%)
	WT-1	WT-2	WT-3	Average	Stdev	NobZIP77o1-1	NobZIP77o1-2	NobZIP77o1-3	Average	Stdev	p value	NobZIP77o2-1	NobZIP77o2-2	NobZIP77o2-3	Average	Stdev	p value	NobZIP77i1-1	NobZIP77i1-2	NobZIP77i1-3	Average	Stdev	p value	NobZIP77i2-1	NobZIP77i2-2	NobZIP77i2-3	Average	Stdev	p value
C14:0	7.63879	7.96527	6.93974	7.5146	0.52392	5.48499	6.63027	4.9595	5.69159	0.85433	0.0223198	6.25875	7.71495	6.50441	6.82604	0.77956	0.141005	8.4073	9.07867	8.25666	8.58088	0.437631	0.0278121	9.16722	8.86	8.55387	8.86036	0.306679	0.0136824
C16:0	75.2711	68.26	69.2545	70.9286	3.79353	56.46	52.5022	68.43	59.1307	8.29295	0.0585767	62.2578	65.7909	51.7048	59.9178	7.32875	0.0519691	75.8154	75.6651	72.8031	74.7612	1.69743	0.107946	74.94	75.189	74.6969	74.942	0.246063	0.103955
C16:1	1.82005	1.77126	1.45379	1.6817	0.198875	1.29157	1.41134	1.35	1.35097	0.0598947	0.045931	1.09	1.24244	0.954402	1.09561	0.1441	0.0087308	2.86978	2.64408	2.50651	2.67346	0.183412	0.00161113	3.79776	3.23157	3.38489	3.47141	0.292842	0.000818919
C18:0	17.3983	18.33	19.2729	18.3337	0.937299	27.24	28.9204	25.5789	27.2464	1.67076	0.00167578	30.53	28.7782	32.2929	30.5337	1.75731	0.000827829	11.6786	11.6438	12.1695	11.8306	0.293971	0.00190789	12.51	13.3371	11.8851	12.5774	0.728306	0.000709557
C18:1	0.664779	0.698922	0.62192	0.661874	0.0385832	0.69383	0.628712	0.66	0.660847	0.0325672	0.486821	0.65	0.631968	0.666288	0.649419	0.0171673	0.323732	0.896782	0.723121	0.76	0.793301	0.0914945	0.0579255	0.73	0.752443	0.733792	0.738745	0.0120131	0.0318532
C18:2	0.640725	0.7277	0.685817	0.684748	0.0434974	1.84088	1.19	1.61201	1.54763	0.33018	0.0216977	0.85456	0.797712	0.83	0.827424	0.0285115	0.00639832	0.728823	0.581946	0.66	0.656923	0.0734868	0.304574	0.46	0.431931	0.472729	0.454887	0.020874	0.00217902
C18:3	0.245206	0.309575	0.303879	0.28622	0.0356332	0.374579	0.412301	0.416913	0.401264	0.0232249	0.00673348	0.519639	0.434878	0.452369	0.468962	0.0447501	0.00300601	0.245352	0.251604	0.28242	0.259792	0.0198443	0.170175	0.101942	0.122119	0.113936	0.112666	0.0101484	0.00470313
C20:4	0.187676	0.229694	0.208317	0.208563	0.0210103	0.22231	0.290292	0.290386	0.267663	0.0392765	0.0517512	0.377798	0.313734	0.300272	0.330601	0.0414236	0.010193	0.162173	0.176475	0.135377	0.158008	0.0208629	0.0208344	0.0741118	0.0746908	0.0686735	0.072492	0.00331959	0.00337916
C20:5	0.233307	0.28623	0.259111	0.25955	0.0264644	0.317879	0.403082	0.378597	0.366519	0.0438664	0.015632	0.506921	0.475232	0.49	0.490718	0.0158566	0.000315827	0.215779	0.235188	0.196498	0.215822	0.0193449	0.0440348	0.097876	0.100134	0.0900745	0.0960282	0.00527821	0.00342489
C16:1	1.82005	1.77126	1.45379	1.6817	0.198875	1.29157	1.41134	1.35	1.35097	0.0598947	0.045931	1.09	1.24244	0.954402	1.09561	0.1441	0.0087308	2.86978	2.64408	2.50651	2.67346	0.183412	0.00161113	3.79776	3.23157	3.38489	3.47141	0.292842	0.000818919
C18:0	17.3983	18.33	19.2729	18.3337	0.937299	27.24	28.9204	25.5789	27.2464	1.67076	0.00167578	30.53	28.7782	32.2929	30.5337	1.75731	0.000827829	11.6786	11.6438	12.1695	11.8306	0.293971	0.00190789	12.51	13.3371	11.8851	12.5774	0.728306	0.000709557
