# Supplementary material for: Exploring a blue-light-sensing transcription factor to double the peak productivity of oil in Nannochloropsis oceanica
Source: Nat Commun. 2022 Mar 29;13:1664. doi: 10.1038/s41467-022-29337-x (PMC8964759; doi:10.1038/s41467-022-29337-x)
Supplement: Supplementary file 8 — Source Data [file 41467_2022_29337_MOESM8_ESM.zip › Source Data-NCOMMS-20-28862D/Supplementary Figure 4F.xlsx]

## Sheet: Sheet1
	TFA content (µg/mg DW)
	WT-1	WT-2	WT-3	Average	Stdev	NobZIP77o1-1	NobZIP77o1-2	NobZIP77o1-3	Average	Stdev	p value	NobZIP77o2-1	NobZIP77o2-2	NobZIP77o2-3	Average	Stdev	p value	NobZIP77i1-1	NobZIP77i1-2	NobZIP77i1-3	Average	Stdev	p value	NobZIP77i2-1	NobZIP77i2-2	NobZIP77i2-3	Average	Stdev	p value
0h	150.95	146.677	152.827	150.151	3.15204	144.705	146.745	151.155	147.535	3.2964	0.188394	147.444	158.325	157.105	154.291	5.96134	0.182386	148.254	150.5	146.553	148.435	1.97976	0.238577	143.599	148.378	138.886	143.621	4.74589	0.0643317
24h	186.084	174.021	183.073	181.059	6.27821	185.674	186.774	185.032	185.827	0.880795	0.159169	178.114	197.39	175.158	183.554	12.0732	0.385815	184.973	169.512	182.993	179.159	8.41363	0.3854	171.892	198.336	177.894	182.707	13.8635	0.432036
48h	269.8	250.341	261.568	260.57	9.76814	254.278	252.092	252.448	252.939	1.17283	0.15407	228.501	254.167	218.237	233.635	18.5069	0.0555336	247.814	253.801	238.209	246.608	7.86543	0.0646521	243.813	225.302	267.544	245.553	21.1748	0.175397
72h	332.659	344.894	356.3	344.618	11.8228	379.333	378.714	349.208	369.085	17.2166	0.0606728	343.158	394.3	346.261	361.24	28.6731	0.214782	348.295	366.942	354.367	356.535	9.51054	0.124192	397.509	354.435	331.989	361.311	33.2968	0.241972
96h	471.967	523.102	481.121	492.063	27.2674	467.376	493.159	495.904	485.479	15.7383	0.369902	501.597	520.235	485.464	502.432	17.4004	0.30662	517.733	476.264	502.292	498.763	20.9586	0.376919	485.901	512.321	483.518	493.914	15.9861	0.46261
