# Supplementary material for: Exploring a blue-light-sensing transcription factor to double the peak productivity of oil in Nannochloropsis oceanica
Source: Nat Commun. 2022 Mar 29;13:1664. doi: 10.1038/s41467-022-29337-x (PMC8964759; doi:10.1038/s41467-022-29337-x)
Supplement: Supplementary file 8 — Source Data [file 41467_2022_29337_MOESM8_ESM.zip › Source Data-NCOMMS-20-28862D/Supplementary Figure 6A.xlsx]

## Sheet: Sheet1
Time	107 cells/mL
	WT-1	WT-2	WT-3	Average	Stdev	NobZIP77ko1-1	NobZIP77ko1-2	NobZIP77ko1-3	Average	Stdev	p value	NobZIP77ko2-1	NobZIP77ko2-2	NobZIP77ko2-3	Average	Stdev	p value	NobZIP77c1-1	NobZIP77c1-2	NobZIP77c1-3	Average	Stdev	p value	NobZIP77c2-1	NobZIP77c2-2	NobZIP77c2-3	Average	Stdev	p value
0 d	0.33	0.33	0.33	0.33	0	0.31	0.31	0.31	0.31	0	#DIV/0!	0.35	0.35	0.35	0.35	6.7987e-17	1.92593e-30	0.33	0.33	0.33	0.33	0	#DIV/0!	0.38	0.38	0.38	0.38	6.7987e-17	3.08149e-31
1 d	0.668	0.767	0.758	0.731	0.0547449	0.726	0.759	0.75	0.745	0.0170587	0.353763	0.766	0.739	0.721	0.742	0.0226495	0.385653	0.724	0.642	0.68	0.682	0.0410366	0.14375	0.719	0.72	0.714	0.717667	0.00321455	0.357179
2 d	1.31	1.31	1.3	1.30667	0.0057735	1.22	1.24	1.28	1.24667	0.0305505	0.0359396	1.23	1.27	1.27	1.25667	0.023094	0.0284077	1.35	1.34	1.36	1.35	0.01	0.0030253	1.34	1.37	1.38	1.36333	0.0208167	0.0171895
3 d	2.23	2.05	2.08	2.12	0.0964365	2.06	2	2.04	2.03333	0.0305505	0.127977	1.93	1.92	1.97	1.94	0.0264575	0.0373572	1.94	1.96	2.03	1.97667	0.0472582	0.0533194	1.97	1.93	1.91	1.93667	0.0305505	0.0348962
4 d	2.36	2.64	2.59	2.53	0.149332	2.36	2.47	2.43	2.42	0.0556776	0.165665	2.33	2.37	2.35	2.35	0.02	0.084981	2.38	2.67	2.65	2.56667	0.161967	0.393772	2.45	2.74	2.62	2.60333	0.145717	0.287787
5 d	3.183	3.17	3.44	3.26433	0.152271	3.08	3.18	2.94	3.06667	0.120554	0.0782362	2.99	2.95	2.92	2.95333	0.0351188	0.032384	3.27	3.29	3.05	3.20333	0.133167	0.314756	3.69	3.61	3.36	3.55333	0.172143	0.0479854
6 d	3.86	3.79	3.85	3.83333	0.0378594	3.77	3.84	3.69	3.76667	0.0750555	0.132236	3.89	3.783	3.84	3.83767	0.0535381	0.457483	3.71	3.92	3.84	3.82333	0.105987	0.444619	3.64	3.79	3.95	3.79333	0.155027	0.351253
7 d	4.92	5	4.775	4.89833	0.114054	5	5.05	4.96	5.00333	0.0450925	0.12381	4.7	5	5.1	4.93333	0.208167	0.407211	4.99	4.95	4.7	4.88	0.157162	0.439378	4.97	5.14	5.12	5.07667	0.0929157	0.0532623
8 d	6.75	6.5	7.2	6.81667	0.35473	6.75	6.8	6.85	6.8	0.05	0.471431	7.05	6.9	7.05	7	0.0866025	0.233835	6.48	6.37	6.67	6.50667	0.151767	0.133662	7.21	6.97	6.75	6.97667	0.230072	0.276755
