# Supplementary material for: Exploring a blue-light-sensing transcription factor to double the peak productivity of oil in Nannochloropsis oceanica
Source: Nat Commun. 2022 Mar 29;13:1664. doi: 10.1038/s41467-022-29337-x (PMC8964759; doi:10.1038/s41467-022-29337-x)
Supplement: Supplementary file 8 — Source Data [file 41467_2022_29337_MOESM8_ESM.zip › Source Data-NCOMMS-20-28862D/Supplementary Figure 6D.xlsx]

## Sheet: Sheet1
Fatty acid composition at N- 0 h (%)
	WT-1	WT-2	WT-3	Average	Stdev	NobZIP77ko1-1	NobZIP77ko1-2	NobZIP77ko1-3	Average	Stdev	p value	NobZIP77ko2-1	NobZIP77ko2-2	NobZIP77ko2-3	Average	Stdev	p value	NobZIP77c1-1	NobZIP77c1-2	NobZIP77c1-3	Average	Stdev	p value	NobZIP77c2-1	NobZIP77c2-2	NobZIP77c2-3	Average	Stdev	p value
C14:0	13.9765	13.3084	13.3647	13.5499	0.370542	13.2951	13.5959	13.1121	13.3344	0.244312	0.227236	13.8987	13.6338	13.3716	13.6347	0.263581	0.382241	13.7569	13.6028	14.0427	13.8008	0.223206	0.191636	13.1926	13.3684	14.0429	13.5346	0.448864	0.483027
C16:0	73.6757	74.2192	73.8097	73.9015	0.283178	73.7452	73.2814	73.8532	73.6266	0.303782	0.157838	74.9006	73.0324	74.0946	74.0092	0.93703	0.432048	72.6335	72.011	72.4771	72.3738	0.323826	0.00187697	73.3779	73.028	72.1692	72.8584	0.621959	0.0416884
C16:1	5.04645	5.01332	5.21218	5.09065	0.106543	7.44714	7.60892	7.38651	7.48086	0.114977	6.42363e-06	6.30894	7.33158	7.22983	6.95678	0.563349	0.0128324	5.8332	5.7547	5.30056	5.62949	0.28755	0.0345327	5.4357	5.95407	6.07219	5.82065	0.33857	0.0269618
C18:0	5.1884	5.21867	5.46679	5.29129	0.152745	3.77636	3.92884	4.04133	3.91551	0.132985	0.000165803	3.06274	4.24201	3.42874	3.57783	0.60361	0.0162456	5.24062	5.75411	5.38868	5.46114	0.264298	0.201094	5.13153	5.30083	5.15074	5.19437	0.0927018	0.205528
C18:1	1.13398	1.08558	1.08839	1.10265	0.0271663	1.28028	1.20565	1.33021	1.27204	0.0626891	0.0140592	1.40628	1.26821	1.23947	1.30465	0.0891751	0.0245557	1.14619	1.31986	1.37843	1.28149	0.120776	0.0590034	1.32632	1.13477	1.01249	1.15786	0.158184	0.304395
C18:2	0.430136	0.501352	0.438516	0.456668	0.0389236	0.223268	0.196111	0.142664	0.187348	0.0410104	0.000595611	0.170065	0.194515	0.190084	0.184888	0.013027	0.00174515	0.845133	0.857521	0.371508	0.691387	0.277093	0.139469	0.346439	0.401712	0.421425	0.389858	0.0388728	0.0516192
C18:3	0.0390313	0.0490503	0.0737212	0.0539343	0.0178532	0.0435365	0.026066	0.0245389	0.0313805	0.0105551	0.0745701	0.0248992	0.0416656	0.0669583	0.0445077	0.0211731	0.294023	0.0262121	0.00552507	0.0772749	0.0363374	0.0369311	0.256649	0.0357748	0.0166064	0.0303187	0.0275667	0.0098761	0.0538605
C20:4	0.179983	0.16102	0.147624	0.162876	0.016259	0.0567454	0.0224198	0.0356411	0.0382687	0.017313	0.000414078	0.0397576	0.0967923	0.0905957	0.0757152	0.031294	0.0116582	0.27596	0.182879	0.24317	0.234003	0.0472128	0.0542949	0.134458	0.115827	0.207162	0.152482	0.0482616	0.375952
C20:5	0.329868	0.443394	0.398289	0.390517	0.057161	0.13246	0.134671	0.0738491	0.11366	0.034495	0.00203845	0.188037	0.159107	0.288119	0.211754	0.0676972	0.0130838	0.242368	0.511627	0.720606	0.491533	0.239751	0.272384	1.01924	0.679771	0.893564	0.864191	0.171629	0.0154415
