# Supplementary material for: Exploring a blue-light-sensing transcription factor to double the peak productivity of oil in Nannochloropsis oceanica
Source: Nat Commun. 2022 Mar 29;13:1664. doi: 10.1038/s41467-022-29337-x (PMC8964759; doi:10.1038/s41467-022-29337-x)
Supplement: Supplementary file 8 — Source Data [file 41467_2022_29337_MOESM8_ESM.zip › Source Data-NCOMMS-20-28862D/Supplementary Figure 6E.xlsx]

## Sheet: Sheet1
	TFA content (mg/g DW)
	WT-1	WT-2	WT-3	Average	Stdev	NobZIP77ko1-1	NobZIP77ko1-2	NobZIP77ko1-3	Average	Stdev	p value	NobZIP77ko2-1	NobZIP77ko2-2	NobZIP77ko2-3	Average	Stdev	p value	NobZIP77c1-1	NobZIP77c1-2	NobZIP77c1-3	Average	Stdev	p value	NobZIP77c2-1	NobZIP77c2-2	NobZIP77c2-3	Average	Stdev	p value
0 h	139.59	140.261	142.043	140.631	1.26766	129.311	140.475	151.242	140.343	10.9663	0.48395	133.676	137.111	142.03	137.606	4.19925	0.16917	139.409	124.299	137.114	133.607	8.1422	0.136181	139.204	151.14	122.253	137.533	14.5159	0.373743
24 h	185.275	177.464	200.031	187.59	11.4599	157.192	161.928	176.086	165.069	9.83088	0.0312488	155.258	172.456	188.438	172.051	16.5936	0.130529	154.957	186.933	182.496	174.795	17.3232	0.17727	161.419	192.397	193.847	182.554	18.3182	0.355406
48 h	226.522	231.272	230.308	229.367	2.51074	227.116	241.309	209.484	225.97	15.9436	0.374444	237.43	242.772	239.419	239.874	2.69998	0.00397349	227.052	251.508	217.493	232.018	17.5424	0.409486	221.848	218.048	238.858	226.251	11.0816	0.338879
72 h	331.733	340.037	362.435	344.735	15.8808	369.702	324.287	315.339	336.443	29.1489	0.346829	333.775	331.048	363.223	342.682	17.841	0.444469	311.864	307.038	319.05	312.65	6.04437	0.0291659	322.028	299	312.009	311.012	11.5462	0.0229576
96 h	501.943	491.381	475.392	489.572	13.3674	472.526	477.421	491.009	480.318	9.57599	0.195088	483.042	503.512	465.024	483.859	19.2569	0.348582	473.465	492.613	433.073	466.384	30.3949	0.160108	493.201	478.382	490.031	487.205	7.80314	0.403575
