# Supplementary material for: Exploring a blue-light-sensing transcription factor to double the peak productivity of oil in Nannochloropsis oceanica
Source: Nat Commun. 2022 Mar 29;13:1664. doi: 10.1038/s41467-022-29337-x (PMC8964759; doi:10.1038/s41467-022-29337-x)
Supplement: Supplementary file 8 — Source Data [file 41467_2022_29337_MOESM8_ESM.zip › Source Data-NCOMMS-20-28862D/Supplementary Figure 7.xlsx]

## Sheet: g2171
	Ct value					Ct value						Ct value
	Wild type					NobZIP77ko-1						NobZIP77ko-2
	β-actin	g2171	2-ΔΔCT	Average	Stdev	β-actin	g2171	2-ΔΔCT	Average	Stdev	p value	β-actin	g2171	2-ΔΔCT	Average	Stdev	p value
0 h-1	23.965	27.865	0.844791	1.01426	0.213545	24.705	27.84	1.43561	1.36187	0.0922218	0.0448331	23.8	26.635	1.76745	1.60852	0.34234	0.0375769
0 h-2	23.8	27.54	0.943874			23.915	27.24	1.25847				23.65	27.025	1.2156
0 h-3	23.835	27.165	1.25411			23.63	26.81	1.39152				24.415	27.19	1.8425
6 h-1	22.68	27.215	1.05824	1.01037	0.172637	23.34	27.575	1.30285	1.36419	0.0734609	0.0272277	23.065	27.44	1.18236	1.31832	0.161322	0.0436156
6 h-2	22.685	27.095	1.15402			23.02	27.21	1.34412				24.185	28.22	1.49658
6 h-3	23.145	28.05	0.818847			22.95	27.035	1.4456				23.215	27.48	1.27603
24 h-1	23.56	25.47	0.862542	1.0126	0.201133	23.825	25.49	1.02219	0.938273	0.106221	0.30528	23.965	25.58	1.05824	1.17936	0.154588	0.161157
24 h-2	24.085	25.47	1.24114			23.49	25.225	0.973779				25	26.26	1.35347
24 h-3	23.495	25.29	0.934111			23.29	25.275	0.818847				23.99	25.515	1.12636
48 h-1	26.505	28.46	0.967053	1.00139	0.0653402	25.78	27.32	1.28937	1.22078	0.13469	0.0439622	24.735	26.315	1.25411	1.16247	0.0793912	0.0277409
48 h-2	25.74	27.705	0.960373			26.115	27.93	1.0656				24.305	26.055	1.11471
48 h-3	27.215	29.015	1.07674			25.04	26.56	1.30737				24.925	26.67	1.11858

## Sheet: g3857
	Ct value					Ct value						Ct value
	Wild type					NobZIP77ko-1						NobZIP77ko-2
	β-actin	g3587	2-ΔΔCT	Average	Stdev	β-actin	g3587	2-ΔΔCT	Average	Stdev	p value	β-actin	g3587	2-ΔΔCT	Average	Stdev	p value
0 h-1	24.225	24.835	1.11987	1.00691	0.141131	23.675	23.535	1.88339	2.07095	0.253429	0.00346301	23.71	23.04	2.71948	3.43108	0.619083	0.0085477
0 h-2	23.8	24.5	1.05214			23.84	23.635	1.97019				23.735	22.61	3.72782
0 h-3	23.85	24.86	0.848704			23.6	23.135	2.35926				23.34	22.17	3.84593
6 h-1	22.68	21.69	1.1355	1.00534	0.127035	23.405	21.015	2.99661	3.08868	0.0797314	3.48117e-05	23.015	22.06	1.10829	1.31638	0.183953	0.0408114
6 h-2	22.695	22.07	0.881684			23.06	20.605	3.13471				24.19	22.915	1.38351
6 h-3	23.105	22.3	0.998845			22.93	20.475	3.13471				23.28	21.93	1.45734
24 h-1	23.595	23.81	0.991946	1.00188	0.0753766	23.805	23.265	1.67404	1.49105	0.223061	0.0254188	23.905	24.18	0.951538	0.991204	0.0343962	0.419374
24 h-2	24.165	24.47	0.931956			23.565	23.13	1.55653				24.08	24.265	1.01279
24 h-3	23.505	23.595	1.08172			23.335	23.225	1.24258				24.01	24.2	1.00928
48 h-1	26.335	28.945	0.934111	1.0126	0.201133	25.635	27.5	1.56555	1.57765	0.177941	0.0112215	24.825	25.53	3.49833	2.95031	0.534154	0.00756716
48 h-2	25.75	27.95	1.24114			26.12	28.14	1.40607				27.45	28.68	2.4312
48 h-3	27.28	30.005	0.862542			25.14	26.835	1.76133				24.97	25.935	2.92141

## Sheet: g4187
	Ct value					Ct value						Ct value
	Wild type					NobZIP77ko-1						NobZIP77ko-2
	β-actin	g4187	2-ΔΔCT	Average	Stdev	β-actin	g4187	2-ΔΔCT	Average	Stdev	p value	β-actin	g4187	2-ΔΔCT	Average	Stdev	p value
0 h-1	24.11	22.75	0.880666	1.00396	0.10684	24.575	22.725	1.23685	1.21164	0.0301332	0.0342818	23.72	21.49	1.60956	1.7558	0.156435	0.00182707
0 h-2	23.68	22.05	1.06191			23.91	22.13	1.17827				23.615	21.13	1.92075
0 h-3	25.5	23.86	1.0693			23.56	21.73	1.21982				24.255	21.915	1.73708
6 h-1	22.565	22.115	1.08298	1.00543	0.124734	23.22	23.025	0.907519	0.905459	0.00957102	0.149599	22.91	22.085	1.40444	1.72283	0.315304	0.0220772
6 h-2	22.625	22.505	0.861546			22.96	22.785	0.895025				24.11	22.985	1.72907
6 h-3	23.055	22.62	1.07177			22.72	22.515	0.913831				23.205	21.845	2.03496
24 h-1	23.555	20.59	1.09051	1.01132	0.178764	23.8	20.475	1.39959	1.22501	0.236434	0.142263	23.975	20.75	1.30586	1.10685	0.174596	0.272051
24 h-2	24.145	21.615	0.806642			23.51	20.27	1.31951				23.875	21.065	0.97942
24 h-3	23.505	20.48	1.13682			23.255	20.48	0.955945				23.96	21.07	1.03526
48 h-1	26.28	25.22	0.993092	1.0005	0.0387985	26.695	25.495	1.09429	1.17727	0.12751	0.0642942	24.76	23.53	1.11729	1.0289	0.078814	0.30782
48 h-2	25.67	24.54	1.04247			26.145	24.92	1.11342				27.45	26.43	0.965936
48 h-3	27.295	26.275	0.965936			26.55	25.075	1.32409				25.005	23.93	1.00347

## Sheet: g4578
	Ct value					Ct value						Ct value
	Wild type					NobZIP77ko-1						NobZIP77ko-2
	β-actin	g4578	2-ΔΔCT	Average	Stdev	β-actin	g4578	2-ΔΔCT	Average	Stdev	p value	β-actin	g4578	2-ΔΔCT	Average	Stdev	p value
0 h-1	23.495	21.215	0.940609	1.00503	0.125832	24.645	22.35	0.950439	0.895221	0.0572953	0.134406	23.755	21.62	0.850667	1.07574	0.238446	0.340087
0 h-2	23.465	21.21	0.92445			23.965	21.75	0.899171				23.69	21.25	1.05093
0 h-3	25.27	22.7	1.15003			23.585	21.475	0.836053				24.36	21.585	1.32562
6 h-1	22.735	21.07	0.987373	1.00077	0.0485117	23.035	21.32	1.02219	1.10488	0.0743103	0.0616411	23.03	21.365	0.987373	0.993126	0.00996447	0.406197
6 h-2	22.715	21.09	0.960373			23.03	21.125	1.16608				24.25	22.585	0.987373
6 h-3	23.125	21.365	1.05458			22.925	21.07	1.12636				23.26	21.57	1.00463
24 h-1	23.58	22.015	0.981686	1.0001	0.0174152	23.795	22.48	0.825496	0.956316	0.114408	0.288473	23.89	21.395	1.87038	1.55059	0.331451	0.051089
24 h-2	24.11	22.515	1.00231			23.555	21.91	1.03766				23.5	21.255	1.5728
24 h-3	23.525	21.91	1.0163			23.315	21.715	1.00579				23.98	22.115	1.2086
48 h-1	26.325	24.01	1.00347	1.02353	0.268344	25.79	23.855	0.771105	0.722476	0.0889139	0.0916466	24.81	22.96	0.726986	0.675967	0.0778031	0.0727583
48 h-2	25.735	23.81	0.765779			26.12	24.175	0.776469				25.415	23.875	0.586417
48 h-3	27.3	24.61	1.30134			25.11	23.49	0.619854				25.03	23.205	0.714497

## Sheet: g5641
	Ct value					Ct value						Ct value
	Wild type					NobZIP77ko-1						NobZIP77ko-2
	β-actin	g5641	2-ΔΔCT	Average	Stdev	β-actin	g5641	2-ΔΔCT	Average	Stdev	p value	β-actin	g5641	2-ΔΔCT	Average	Stdev	p value
0 h-1	24.175	22.525	1.04608	1.00054	0.0403461	23.755	22.135	1.02456	0.999077	0.0636931	0.48757	23.815	22.62	0.76313	0.667384	0.139781	0.0224531
0 h-2	23.84	22.3	0.96929			23.995	22.52	0.926588				23.71	22.575	0.732043
0 h-3	23.83	22.265	0.986233			23.52	21.87	1.04608				24.255	23.65	0.50698
6 h-1	22.475	22.15	0.885768	1.00369	0.103463	23.505	23.65	0.639493	0.659271	0.0235973	0.0120423	22.845	22.915	0.673617	0.641605	0.072468	0.00509062
6 h-2	22.965	22.355	1.07923			22.975	23.02	0.685391				24.355	24.695	0.558644
6 h-3	23.465	22.9	1.04608			22.96	23.075	0.65293				23.25	23.28	0.692555
24 h-1	22.955	22.515	1.04006	1.00196	0.0756017	23.85	23.515	0.967053	0.877263	0.161381	0.158364	24.905	25.38	0.551589	0.702111	0.130383	0.0185033
24 h-2	23.965	23.71	0.914888			23.41	23.065	0.973779				23.245	23.22	0.780065
24 h-3	23.425	22.97	1.05093			23.575	23.725	0.690956				23.17	23.155	0.774677
48 h-1	25.25	25.46	1.00463	1.01257	0.194973	25.715	26.315	0.766664	0.839629	0.0633533	0.130288	24.48	25.065	0.774677	0.806939	0.146669	0.111684
48 h-2	25.27	25.21	1.21139			25.24	25.64	0.880666				26.395	27.17	0.679086
48 h-3	25.675	26.175	0.82169			25.015	25.43	0.871557				24.875	25.14	0.967053

## Sheet: g10041
	Ct value					Ct value						Ct value
	Wild type					NobZIP77ko-1						NobZIP77ko-2
	β-actin	g10041	2-ΔΔCT	Average	Stdev	β-actin	g10041	2-ΔΔCT	Average	Stdev	p value	β-actin	g10041	2-ΔΔCT	Average	Stdev	p value
0 h-1	24.2	24.59	1.13288	1.00533	0.126628	23.8	23.82	1.46409	1.5075	0.257409	0.0291801	23.955	23.66	1.82134	1.79559	0.0862792	0.000759369
0 h-2	23.81	24.375	1.00347			23.965	24.185	1.27456				23.875	23.68	1.69937
0 h-3	23.875	24.63	0.879649			23.925	23.66	1.78386				24.47	24.14	1.86607
6 h-1	22.465	22.99	0.96929	1.01327	0.203756	23.24	23.51	1.15669	1.31741	0.185887	0.0646719	22.81	22.62	1.59107	1.56939	0.340655	0.0432826
6 h-2	22.815	23.555	0.835088			23.15	23.28	1.27456				24.235	23.79	1.89868
6 h-3	23.39	23.565	1.23542			23.075	22.95	1.52098				23.37	23.565	1.21841
24 h-1	24.015	23.87	1.2156	1.00989	0.178326	23.76	23.695	1.15003	1.0323	0.197075	0.445508	24.97	25.095	1.00812	1.20135	0.196626	0.140136
24 h-2	24.155	24.445	0.899171			23.73	23.675	1.14208				24.205	24.085	1.19472
24 h-3	23.655	23.92	0.914888			23.71	24.16	0.80478				23.69	23.34	1.4012
48 h-1	25.145	25.915	0.906471	1.0071	0.150105	25.7	26.47	0.906471	1.11875	0.193855	0.23847	24.505	24.66	1.38831	1.15889	0.22208	0.194653
48 h-2	25.155	25.545	1.17963			25.3	25.565	1.28639				26.235	26.945	0.944965
48 h-3	25.725	26.45	0.935191			24.97	25.38	1.16339				25.015	25.45	1.1434
