# Supplementary material for: Exploring a blue-light-sensing transcription factor to double the peak productivity of oil in Nannochloropsis oceanica
Source: Nat Commun. 2022 Mar 29;13:1664. doi: 10.1038/s41467-022-29337-x (PMC8964759; doi:10.1038/s41467-022-29337-x)
Supplement: Supplementary file 8 — Source Data [file 41467_2022_29337_MOESM8_ESM.zip › Source Data-NCOMMS-20-28862D/Supplementary Figure 8.xlsx]

## Sheet: NoDGAT2B
	Ct value					Ct value
	Empty vector control					NobZIP77o-2						NobZIP77i-2
	β-actin	NoDGAT2B	2-ΔΔCT	Average	Stdev	β-actin	NoDGAT2B	2-ΔΔCT	Average	Stdev	p value	β-actin	NoDGAT2B	2-ΔΔCT	Average	Stdev	p value
0 h-1	23.29	22.34	0.99539	1.00015	0.0212478	22.94	22.23	0.842842	0.853	0.0776124	0.0362436	22.93	21.79	1.1355	1.15148	0.02121	0.000474064
0 h-2	22.9	21.97	0.981686			22.51	21.91	0.780967				23.67	22.48	1.17555
0 h-3	23.06	22.07	1.02337			22.66	21.8	0.935191				23.32	22.17	1.1434
6 h-1	23.38	22.415	1.00812	1.00002	0.00722579	21.82	21.56	0.618423	0.743125	0.113066	0.0291824	22.35	20.76	1.55473	1.53038	0.0518246	0.00136016
6 h-2	22.86	21.91	0.997692			23.5	22.8	0.838956				21.99	20.48	1.47087
6 h-3	23.295	22.35	0.99424			22.14	21.56	0.771997				22.61	21.01	1.56555
24 h-1	21.76	20.33	1.01162	1.00023	0.0260619	22.87	21.75	0.816014	0.732265	0.0881835	0.0132038	22.26	20.43	1.33484	1.38238	0.0436864	0.000317586
24 h-2	22.12	20.75	0.97041			22.92	21.94	0.740549				22.38	20.49	1.39152
24 h-3	22.59	21.15	1.01866			23.15	22.38	0.640232				22.59	20.67	1.42076
48 h-1	22.11	20.68	0.986233	1.00108	0.0573268	22.57	21.62	0.707107	0.754048	0.0573013	0.0030875	22.96	20.22	2.44528	2.2843	0.139413	0.00063312
48 h-2	22.735	21.195	1.06437			22.95	21.79	0.817902				22.74	20.15	2.20381
48 h-3	22.92	21.54	0.952638			23.09	22.08	0.737135				23.03	20.44	2.20381

## Sheet: g2171
	Ct value					Ct value						Ct value
	Empty control					NobZIP77o-2						NobZIP77i-2
	β-actin	g2171	2-ΔΔCT	Average	Stdev	β-actin	g2171	2-ΔΔCT	Average	Stdev	p value	β-actin	g2171	2-ΔΔCT	Average	Stdev	p value
0 h-1	22.54	27.81	1.02337	1.00091	0.0517758	22.01	28.02	0.612734	0.662848	0.0562152	0.000801383	22.09	26.73	1.58374	1.70859	0.130807	0.0026653
0 h-2	22.25	27.5	1.03766			22.64	28.41	0.723635				22.56	27.1	1.69741
0 h-3	22.86	28.25	0.941696			22.7	28.62	0.652176				22.09	26.51	1.84463
6 h-1	20.22	25.18	0.997692	1.00004	0.0106057	22.81	28.12	0.782773	0.709009	0.0645577	0.00706467	21.57	24.73	3.47417	4.09867	0.738104	0.0091882
6 h-2	20.08	25.05	0.990801			22.31	27.86	0.66281				21.6	24.26	4.91321
6 h-3	19.85	24.79	1.01162			22.43	27.94	0.681444				21.12	24.11	3.90864
24 h-1	21.82	24.93	0.990801	1.00028	0.029042	22.21	25.26	1.03288	0.931231	0.112486	0.200229	22.01	24.39	1.64338	1.56751	0.0951842	0.00280011
24 h-2	22.12	25.17	1.03288			21.89	25.06	0.950439				22.64	25.06	1.59844
24 h-3	22.59	25.72	0.97716			22.13	25.53	0.810378				22.7	25.25	1.46071
48 h-1	22.44	26.55	0.99539	1.00007	0.0144744	22.96	27.2	0.909618	0.739495	0.157022	0.0507508	22.56	25.54	2.1785	2.23062	0.0902735	0.000710901
48 h-2	21.94	26.06	0.988514			22.14	26.98	0.600124				22.71	25.59	2.33486
48 h-3	21.92	26	1.0163			23.03	27.63	0.708742				21.77	24.75	2.1785

## Sheet: g3857
	Ct value					Ct value						Ct value
	Empty control					NobZIP77o-2						NobZIP77i-2
	β-actin	g3587	2-ΔΔCT	Average	Stdev	β-actin	g3587	2-ΔΔCT	Average	Stdev	p value	β-actin	g3587	2-ΔΔCT	Average	Stdev	p value
0 h-1	23.06	25.64	1.00116	1.00096	0.053714	23.54	25.78	1.26722	1.19809	0.160011	0.0783584	23.28	25.205	1.57644	1.6306	0.0469963	6.00329e-05
0 h-2	23.32	25.825	1.05458			23.25	25.81	1.01513				22.93	24.78	1.66056
0 h-3	24.01	26.67	0.947151			23.86	26.05	1.31191				23.67	25.525	1.65481
6 h-1	24.33	25.435	0.99424	1.00013	0.0197865	22.81	23.61	1.2283	1.07936	0.203318	0.284906	22.42	23.69	0.886791	0.934162	0.12577	0.230161
6 h-2	24.7	25.82	0.983957			21.81	23.145	0.847724				21.84	22.83	1.07674
6 h-3	23.05	24.115	1.02219			22.43	23.31	1.16205				22.35	23.7	0.838956
24 h-1	24.33	25.435	0.99424	1.00013	0.0197865	22.42	23.69	0.886791	0.938198	0.276552	0.367895	21.96	22.91	1.10701	0.980632	0.205833	0.44252
24 h-2	24.7	25.82	0.983957			21.84	22.63	1.23685				22.18	23.15	1.09177
24 h-3	23.05	24.115	1.02219			22.35	23.98	0.690956				22.49	24.015	0.74312
48 h-1	22.56	24.99	1.00347	1.00017	0.022671	22.44	24.23	1.56374	1.14261	0.370372	0.287052	22.96	25.25	1.10573	0.987277	0.138439	0.443732
48 h-2	22.71	25.115	1.02101			21.94	24.38	0.99654				22.14	24.835	0.835088
48 h-3	22.87	25.34	0.976032			21.92	24.56	0.867539				23.03	25.435	1.02101

## Sheet: g4187
	Ct value					Ct value						Ct value
	Empty control					NobZIP77o-2						NobZIP77i-2
	β-actin	g4187	2-ΔΔCT	Average	Stdev	β-actin	g4187	2-ΔΔCT	Average	Stdev	p value	β-actin	g4187	2-ΔΔCT	Average	Stdev	p value
0 h-1	23.48	25.12	0.989657	1.00004	0.0103974	24.145	26.585	0.568408	0.617038	0.0644643	0.00401625	23.87	24.98	1.42899	1.45577	0.124105	0.0115935
0 h-2	23.975	25.6	1			23.42	25.58	0.690159				23.99	24.945	1.59107
0 h-3	23.65	25.26	1.01045			23.975	26.355	0.592546				24.525	25.72	1.34723
6 h-1	24.54	25.945	0.997692	1.0001	0.0174746	24.54	26.32	0.769326	0.76993	0.0373462	0.00147899	23.295	23.675	2.03026	2.09571	0.0845084	0.000682651
6 h-2	25.565	26.94	1.01866			23.245	24.955	0.807574				22.955	23.225	2.19112
6 h-3	24.155	25.58	0.983957			23.915	25.765	0.732889				22.8	23.155	2.06575
24 h-1	23.16	21.87	0.998845	1.00003	0.00872947	23.595	22.66	0.780967	0.837555	0.107459	0.0595855	23.19	21.18	1.64528	1.5817	0.0868013	0.00344711
24 h-2	23.69	22.385	1.00928			23.345	22.43	0.770215				23.37	21.51	1.48281
24 h-3	22.895	21.615	0.991946			23.47	22.235	0.961483				23.765	21.78	1.61702
48 h-1	23.275	21.935	0.989657	1.00003	0.00914918	23.215	21.815	1.03168	1.07479	0.100089	0.162376	22.885	21.67	0.907519	0.934648	0.039063	0.0471239
48 h-2	23.64	22.28	1.00347			23.45	21.845	1.18921				23.17	21.94	0.917004
48 h-3	22.975	21.61	1.00696			23.22	21.86	1.00347				24.01	22.685	0.97942

## Sheet: g4578
	Ct value					Ct value						Ct value
	Empty control					NobZIP77o-2						NobZIP77i-2
	β-actin	g4578	2-ΔΔCT	Average	Stdev	β-actin	g4578	2-ΔΔCT	Average	Stdev	p value	β-actin	g4578	2-ΔΔCT	Average	Stdev	p value
0 h-1	24.48	21.87	0.972655	1.00234	0.0848963	25.01	22.48	0.920188	0.96103	0.0436068	0.254047	25.04	22.145	1.18509	1.06847	0.114629	0.235275
0 h-2	24.27	21.715	0.936272			24.56	21.975	0.955945				24.865	22.28	0.955945
0 h-3	24.56	21.775	1.09809			24.475	21.815	1.00696				24.91	22.17	1.06437
6 h-1	23.695	21.835	0.903335	1.00713	0.150413	26.385	24.84	0.726147	0.746714	0.0791563	0.0379863	23.99	21.86	1.08925	1.12772	0.20149	0.228184
6 h-2	23.49	21.245	1.17963			26.2	24.75	0.679871				30.045	27.61	1.34568
6 h-3	23.81	21.895	0.938438			26.745	25	0.834124				25.575	23.645	0.948246
24 h-1	29.045	27.46	0.852635	1.02942	0.31643	27.705	26.135	0.843816	0.785537	0.065597	0.156192	28.405	27.035	0.734584	0.729705	0.020597	0.12111
24 h-2	28.075	25.78	1.39474			27.02	25.69	0.714497				27.97	26.655	0.707107
24 h-3	29.09	27.525	0.840896			28.09	26.6	0.798298				27.58	26.185	0.747425
48 h-1	30.145	29.015	0.783678	1.04163	0.379733	28.21	26.71	1.01279	0.764104	0.224699	0.175063	29.05	28.6	0.489145	0.77633	0.298774	0.199105
48 h-2	29.465	27.42	1.47768			28.985	28.3	0.575678				29.03	27.43	1.08548
48 h-3	29.365	28.095	0.863539			28.67	27.695	0.703847				29.235	28.16	0.754364

## Sheet: g5641
	Ct value					Ct value						Ct value
	Empty control					NobZIP77o-2						NobZIP77i-2
	β-actin	g5641	2-ΔΔCT	Average	Stdev	β-actin	g5641	2-ΔΔCT	Average	Stdev	p value	β-actin	g5641	2-ΔΔCT	Average	Stdev	p value
0 h-1	24.68	23.765	0.91067	1.00304	0.0957831	25.365	24.18	1.09809	1.06623	0.0760563	0.211934	25.195	26.27	0.229251	0.162322	0.0596837	0.000284151
0 h-2	24.73	23.685	0.99654			24.79	23.575	1.12117				25.48	27.235	0.143091
0 h-3	24.755	23.565	1.10191			24.625	23.605	0.97942				25.195	27.27	0.114626
6 h-1	23.92	23.565	1.16743	1.00829	0.157903	26.64	27.09	0.668191	0.64404	0.0398467	0.0249508	23.985	24.59	0.600124	0.668461	0.0721956	0.0237026
6 h-2	23.705	23.805	0.85165			26.345	26.955	0.598048				24.025	24.49	0.66128
6 h-3	24.12	23.98	1.00579			26.765	27.22	0.66588				25.765	26.06	0.743979
24 h-1	26.06	25.825	0.974905	1.00023	0.0260384	27.625	27.12	1.17555	0.996392	0.182189	0.48719	28.315	28.43	0.764895	0.766752	0.203857	0.0919662
24 h-2	25.785	25.515	0.998845			26.93	26.655	1.00231				27.88	28.435	0.56383
24 h-3	25.855	25.545	1.02693			27.895	27.925	0.811315				27.4	27.17	0.971532
48 h-1	27.685	27.65	0.884745	1.00477	0.119511	28.015	28.1	0.814131	0.645966	0.145649	0.0158434	29	29.89	0.465978	0.700146	0.274557	0.0926075
48 h-2	30.075	29.855	1.00579			28.87	29.495	0.559936				29.045	28.83	1.00231
48 h-3	29.375	28.995	1.12376			28.385	29	0.56383				29.095	29.545	0.632148

## Sheet: g10041
	Ct value					Ct value						Ct value
	Empty control					NobZIP77o-2						NobZIP77i-2
	β-actin	g10041	2-ΔΔCT	Average	Stdev	β-actin	g10041	2-ΔΔCT	Average	Stdev	p value	β-actin	g10041	2-ΔΔCT	Average	Stdev	p value
0 h-1	24.495	24.79	0.949342	1.0009	0.0520153	24.795	24.58	1.35191	1.27837	0.157005	0.0400179	24.83	26.35	0.406126	1.04535	0.573742	0.452878
0 h-2	24.05	24.27	1			24.265	24.015	1.38511				24.645	24.265	1.51572
0 h-3	24.195	24.34	1.05336			24.14	24.225	1.09809				24.565	24.505	1.21419
6 h-1	23.4	23.84	1.00812	1.00014	0.0202052	26.09	25.87	1.59291	1.82933	0.260846	0.0153985	23.645	24.255	0.89606	1.31426	0.406178	0.156114
6 h-2	23.595	24.025	1.01513			25.82	25.435	1.78592				29.64	29.32	1.70724
6 h-3	23.175	23.66	0.97716			26.565	25.94	2.10916				25.265	25.295	1.33947
24 h-1	29.005	27.91	0.989657	1.00025	0.027696	27.66	26.38	1.12506	1.30523	0.4537	0.182181	28.185	25.94	2.19619	1.58153	0.566892	0.108742
24 h-2	27.895	26.74	1.03168			26.995	25.93	0.96929				27.955	26.29	1.46917
24 h-3	28.825	27.745	0.97942			27.995	26.02	1.82134				27.4	26.18	1.07923
48 h-1	27.215	25.58	1.07177	1.03644	0.32525	27.94	26.21	1.14472	0.897439	0.228205	0.290406	29.135	27.515	1.06069	1.28301	0.249553	0.179987
48 h-2	28.165	26.205	1.34257			28.63	27.62	0.694959				28.94	26.77	1.55294
48 h-3	27.625	26.615	0.694959			28.525	27.22	0.852635				29.115	27.275	1.23542
